# Supplementary material for: Expanded iOn switch toolkit enables flexible clonal labeling and dynamic imaging in model and non-model animals
Source: Commun Biol. 2026 Mar 24;9:654. doi: 10.1038/s42003-026-09907-1 (PMC13171893; doi:10.1038/s42003-026-09907-1)
Supplement: Supplementary file 3 — Supplementary Data1 [file 42003_2026_9907_MOESM3_ESM.xlsx]

## Sheet: Figure 1B, S7B
HEK cells		RFP/GFP
		1			2			mean	stdev
	Ratio	1	2	3	1	2	3
PBase DNA	1:1	74.2	77.78	69.05	83	79.1	81.7	77.4717	5.15395
Figure 1	1:2	82.5	79.4	77.4	75.4	72.7	76.8	77.3667	3.36016
	1:5	75	70	74.2	63.5	63.6	68.7	69.1667	4.96736
	1:10	71.4	62.9	65.3	56.3	56.4	61.4	62.2833	5.72343
	1:50	30.8	37.8	31.9	19.1	28	25.4	28.8333	6.33866
		1			2
		1	2	3	1	2	3	mean	stdev
PBase RNA	1:1	40	51.6	52.9	54.6	48.3	60.6	51.3333	6.8806
Figure S7	1:2	44.3	50	34.2	41.7	45.283	35.8	41.8805	5.9892
	1:5	36	41.7	38.5	38.5	27.5	38.1	36.7167	4.86967
	1:10	21.6	28.5714	38.9	37.8	23.3	25	29.1952	7.46532
	1:50	12	17.1	26.25	23.8	28.8	20	21.325	6.20997

## Sheet: Figure 1D_Dense
		Total length	Gap				Label		L/T	Stdev	Mean
	Brain 1	3.31	0.34	0.35	0.24		2.38		0.719033	0.0186673	0.717335	1μg
	Brain 2	3.27	0.5	0.34			2.43		0.743119
	Brain 3	3.34	0.46	0.22	0.1	0.21	2.35		0.703593
	Brain 4	3.34	0.21	0.17	0.31	0.3	2.35		0.703593
	Brain 1	1.67	0.22	0.24	0.33		0.88		0.526946	0.0709356	0.608782	0.5μg
	Brain 2	1.67	0.36	0.11	0.12		1.08		0.646707
	Brain 3	1.67	0.17	0.18	0.23		1.09		0.652695
	1μg	0.717335	0.0186673
	0.5μg	0.608782	0.0709356
		% of ventricular surface coverage
		1ug	0.5ug
	Brain 1	0.719033	0.526946
	Brain 2	0.743119	0.646707
	Brain 3	0.703593	0.652695
	Brain 4	0.703593	-
	Stdev	0.0186673	0.0709356
	Mean	0.717335	0.608782

## Sheet: Figure 1E_Sparse
	Concentration	Clones per FOV		mean	stdev
	10ng	2		1.6	0.547723
		2
		1
		1
		2
	50ng	5		6.25	0.957427
		7
		6
		7
				No. of clones per field of view
				50ng	10ng
			Brain 1	5	2
			Brain 2	7	2
			Brain 3	6	1
			Brain 4	7	1
			Brain 5		2
			mean	6.25	1.6
			stdev	0.957427	0.547723

## Sheet: Figure 1F-H
		1μg	0.5μg	0.1μg
	% of RFP+ cells / GFP+ cells	59.6534	35.2349	26.9663
		1μg
		50ng	10ng
	Clones per slice	3.33333	1
			% of RFP+ cells / GFP+ cells				% of RFP+ cells / GFP+ cells
			1μg	0.5μg			1μg	0.5μg
		Brain 1	60.2362	35.2349		Ave	59.6534	37.281
		Brain 2	57.1856	38.961
		Brain 3	61.5385	37.6471
		Ave	59.6534	37.281
		Stdev	2.23417	1.88985
			Clones per slice
			50ng	10ng
		Brain 1	4	1
		Brain 2	3	1
		Brain 3	3	1
		Ave	3.33333	1
		Stdev	0.57735	0

## Sheet: Figure 1F-1ug
		GFP	GFP+RFP	RFP/GFP
	Brain 1	254	153	0.602362
	Brain 2	334	191	0.571856
	Brain 3	325	200	0.615385
				0.596534	2.23417	1.88985

## Sheet: Figure 1F-0.5ug
	Brain 1	298	105	0.352349
	n6_500_1-26	77	30	0.38961
	n14_500_1-13	85	32	0.376471
			ave	37.281	1.88985

## Sheet: Figure 1F-100ng
	Brain 1	445	120	0.269663

## Sheet: Figure 1F-50ng
	Clones per slice
	Brain 1	4
	Brain 2	3
	Brain 3	3
		3.33333	0.57735	0

## Sheet: Figure 1F-10ng
	Clones per slice
	Brain 1	1
	Brain 2	1
	Brain 3	1
		0

## Sheet: Figure 5B
Sample 1			Sample 2			Sample3
RFP	GFP		RFP	GFP		RFP	GFP
28699	64696		18040	42732		12576	44578
13427	58471		17784	42732		12531	40242
33048	56075		17740	38980		21190	40144
22392	53599		17040	38980		30695	39123
31558	51152		16188	36808		28553	32554
30419	49993		15248	36808		27849	29504
30094	49275		14560	33952		27772	29083
29415	44938		13916	31108		26661	29017
29103	43998		13712	30484		26014	28599
19072	43832		13676	30484		25741	27852
29053	43651		13572	30424		25480	26229
28866	41883		13472	30276		25223	25825
27988	41616		13396	30276		25052	25745
27707	41548		12976	30248		24185	25199
27581	41091		12960	30248		24046	23834
27261	39851		12936	29944		23518	23507
26691	39453		12732	29944		23362	22602
26508	37901		12704	29448		22570	22381
25961	36878		12672	29448		22190	22264
25558	34390		12600	26456		21089	22137
25388	33683		12216	26456		21028	21861
24981	33551		12188	26408		20905	21392
24823	32775		12096	26408		19703	20518
24638	32418		12084	26048		19641	20291
24473	31493		12036	26048		19117	20272
23763	31339		11880	25900		18775	19914
23677	30840		11852	25900		18410	19265
23610	28790		11804	25640		17675	19261
23490	28209		11804	25640		17197	19194
23395	28127		11684	25388		17186	19113
23351	27716		11504	25388		17149	17410
23317	26717		11448	25260		17096	17401
23102	26543		11424	25260		16599	17161
22849	26340		11372	25044		16443	16509
22829	25699		11304	24456		16135	16226
22777	25514		11176	24456		15312	16146
22731	24923		11016	23736		15278	16106
22690	24768		10856	23736		15214	15803
22540	24157		10848	23424		14967	15763
22399	24028		10796	23424		14254	15416
22399	22810		10744	23048		14254	15045
22351	22552		10728	23048		14106	14787
22303	22288		10668	22900		13696	14781
21973	22169		10608	22900		13617	14473
21628	21729		10516	22852		12769	14180
21372	21022		10480	22736		12362	13929
21333	20228		10452	22736		12283	13918
21139	20106		10436	22560		12034	13887
20957	20056		10348	22560		11966	13696
20582	20035		10188	21756		11956	13347
20230	19251		10160	21756		11926	13130
19992	18615		10160	21576		11715	13088
19939	18566		10124	21576		11557	13025
19854	18390		10056	21356		11449	12667
19789	18370		10020	21356		10956	12631
19578	18253		9756	21076		10908	12364
19220	18203		9748	21076		10842	12038
18063	18073		9608	20520		10821	11941
18035	17810		9588	19232		10505	11911
17081	17783		9524	19232		10389	11473
16086	17757		9464	18976		10382	11216
16001	17560		9460	18976		10359	11206
15892	17528		9456	18768		10042	11204
15775	16774		9388	18768		9844	11109
15533	16216		9320	18732		9604	10930
15121	16199		9068	18732		9592	10902
14980	16194		8908	18728		9577	10851
14319	16153			18536		9505	10826
13969	15440			18536		9495	10572
13140	15346			18484		9471	10378
12698	15306			18484		9449	10359
12648	14475			18456		9436	10324
12614	14367			18292		9219	10219
11794	14276			18292		9116	10216
11617	13969			18200		9055	10129
11520	13641			18200		8796	10109
11240	13592			18136		8725	10023
10940	13510			18136		8679	9580
10676	12773			17924		8677	9545
10097	12636			17924		8563	9425
9923	12516			17804		8533	9215
9713	12176			17804		8446	8828
9036	11961			17704		8374	8587
8420	11806			17704		8299	8536
7736	11739			17600		8228	8476
7071	11663			17600		8113	8427
5609	11652			17508		8098	8282
5544	11189			17236		8093	8224
	10819			17236		8037	8199
	10735			17208		8011	8132
	10634			17208		7943	8125
	9975			17136		7889	8113
	9674			17068		7787	8039
	9200			17068		7764	8011
	8502			17064		7746	7994
	8395			17052		7727	7950
	8336			17052		7583	7947
	8281			17052		7541	7884
	7708			16928		7530	7828
	7531			16928		7478	7780
	7188			16912		7447	7754
	7028			16912		7436	7641
	6928			16560		7385	7419
				16560		7380	7406
				16524		7378	7204
				16524		7274	7173
				16172		7255	7049
				16172		7190	7005
				16148		6822	6847
				16148		6811	6809
				16096		6771	6808
				16096		6735	6793
				16084		6734	6700
				16084		6695	6665
				16032		6689	6649
				16032		6660	6623
				16032		6639	6585
				16032		6634	6537
				15848		6587	6461
				15848		6566	6361
				15796		6566	6153
				15796		6499	6135
				15692		6475	6106
				15692		6468	6075
				15576		6456	6018
				15576		6422	5923
				15540		6411	5760
				15540		6411	5714
				15372		6375	5628
				15372		6362	5476
				15156		6347	5155
				15156		6299	5052
				14960		6249	4986
				14900		6246	4933
				14900		6239	4881
				14756		6198	4832
				14756		6181	4569
				14460		6135	4546
				14460		6129	4497
				14228		6125	4080
				14228		6058	3976
				14212		6057	3892
				13960		6031	3807
				13960		6023	2748
				13956		6020
				13956		5937
				13944		5868
				13944		5861
				13724		5834
				13724		5800
				13692		5746
				13644		5740
				13644		5736
				13556		5711
				13556		5665
				13556		5620
				13556		5617
				13544		5551
				13544		5528
				13336		5496
				13296		5492
				13296		5469
				13284		5461
				13228		5438
				13104		5406
				13088		5390
				13088		5347
				13088		5312
				12924		5294
				12812		5287
				12812		5280
				12804		5273
				12780		5272
				12780		5263
				12496		5249
				12496		5216
				12224		5172
				12224		5145
				12152		5133
				12152		5092
				12088		5068
				12088		5066
				12064		5052
				12064		5031
				12032		5026
				12032		5014
				12024		5011
				12024		5000
				11748		4976
				11508		4948
				11504		4880
				11504		4801
				11360		4787
				11360		4695
				11212		4625
				11212		4599
				11180		4519
				11172		4354
				11172		4221
				9816		4153
						4066
						3991
						3988
						3728
						3330
						3113
						2908

[truncated: 1 more sheets: Figure S4B]
