# Supplementary material for: Expanded iOn switch toolkit enables flexible clonal labeling and dynamic imaging in model and non-model animals
Source: Commun Biol. 2026 Mar 24;9:654. doi: 10.1038/s42003-026-09907-1 (PMC13171893; doi:10.1038/s42003-026-09907-1)
Supplement: Supplementary file 4 — Supplementary Data2 [file 42003_2026_9907_MOESM4_ESM.xlsx]

## Sheet: Master
	Mean							Max
	Hours	Control	PbDNA10	PbRNA50	PbRNA100			Hours	Control	PbDNA10	PbRNA50	PbRNA100
	6	3.87633	3.69833	3.66517	3.61967			6	29.6667	7	7.5	9.33333
	6.5	3.742	3.62883	3.62733	3.606			6.5	37.6667	7.16667	7.66667	8.33333
	7	3.85667	3.7355	3.63617	3.60083			7	42	8	13.1667	6.66667
	7.5	3.78333	3.39167	3.5795	3.53733			7.5	44.6667	9.33333	6.66667	6.33333
	8	3.67967	3.37117	3.37783	3.33			8	49	6.5	8	7.5
	8.5	3.74767	3.55867	3.36817	3.3635			8.5	56.3333	7.83333	20.8333	6.33333
	9	3.96633	3.55933	3.4345	3.4375			9	61.3333	6.5	6.33333	7
	9.5	4.06033	3.4855	3.51583	3.43167			9.5	62	6.66667	6.83333	6.5
	10	3.988	3.48883	3.40783	3.42717			10	63.3333	10.5	7	6.33333
	10.5	4.018	3.482	3.4555	3.4425			10.5	64.3333	6.66667	6.83333	6.66667
	11	4.28967	3.4645	3.42367	3.42383			11	66	6.5	6.33333	6.16667
	11.5	4.24933	3.44317	3.39533	3.36517			11.5	70	8.66667	7.16667	6.83333
	12	4.45133	3.50833	3.442	3.44883			12	73.3333	6.83333	7.16667	6.83333
	12.5	4.457	3.4735	3.41733	3.44983			12.5	74	8	10.8333	7.33333
	13	4.80167	3.5895	3.47467	3.46467			13	78.3333	9	8.16667	7.33333
	13.5	4.976	3.586	3.45817	3.44717			13.5	82.6667	8	15.5	8
	14	5.05767	3.53983	3.45933	3.446			14	85	8.16667	11	8.16667
	14.5	5.231	3.48983	3.47383	3.47017			14.5	85	12.5	10.5	8.33333
	15	5.26	3.47167	3.45383	3.43817			15	85	16.8333	9.83333	11
	15.5	5.417	3.518	3.442	3.43333			15.5	85	9.5	10	10.1667
	16	5.61967	3.49767	3.44717	3.4655			16	85	9.33333	11.8333	12.1667
	16.5	5.86167	3.54717	3.48567	3.46317			16.5	85	11	10.8333	12
	17	6.13933	3.52033	3.488	3.47167			17	85	11.1667	14.3333	14.3333
	17.5	6.392	3.54133	3.4705	3.48133			17.5	85	11.8333	13.6667	15.1667				With dot plot
	18	6.75933	3.588	3.513	3.50583			18	85	12.3333	15.1667	16.8333
	18.5	7.04267	3.541	3.53833	3.493			18.5	85	13.6667	16.8333	18.3333
	19	7.172	3.5815	3.51533	3.51317			19	85	13.8333	21	20
	19.5	7.39067	3.574	3.50717	3.4685			19.5	85	18	20.3333	20.6667
	20	7.536	3.5865	3.53633	3.487			20	85	16.5	22.1667	22.1667
	20.5	7.78167	3.6065	3.53583	3.5195			20.5	85	19.5	26.6667	25
	21	8.127	3.6285	3.54167	3.55267			21	85	21.3333	26.5	25.8333
	21.5	8.42433	3.65217	3.57417	3.55667			21.5	85	22.1667	30	26.8333
	22	8.62067	3.65583	3.60767	3.54733			22	85	25.1667	32	30.5
	22.5	8.936	3.64967	3.60583	3.54667			22.5	85	26	32.5	30.3333
	23	9.08167	3.6725	3.5375	3.53917			23	85	36.8333	36.1667	33.8333
	23.5	9.302	3.704	3.58467	3.5325			23.5	85	30.3333	34	34.8333
	24	9.224	3.52617	3.45233	3.404			24	85	29.5	33.6667	30.1667
	24.5	9.71467	3.51383	3.46217	3.39			24.5	85	31	36.1667	33
	25	9.775	3.54067	3.44317	3.38483			25	85	31	33.3333	33.5
	25.5	10.155	3.56033	3.4925	3.40367			25.5	85	31.3333	36.8333	34.3333
	26	10.5253	3.6065	3.50433	3.42783			26	85	36.1667	36.1667	35.5
	26.5	10.7793	3.6415	3.53733	3.45467			26.5	85	38.5	44.5	34.6667
	27	11.101	3.62567	3.53417	3.44217			27	85	39.5	45.6667	39
	27.5	11.3603	3.68117	3.50267	3.42517			27.5	85	37.3333	45.3333	36.5
	28	11.6487	3.703	3.5205	3.42083			28	85	41.6667	48	37.1667
	28.5	11.665	3.575	3.382	3.29217			28.5	85	43.5	44.5	38.1667
	29	11.9377	3.59517	3.40467	3.28317			29	85	47	46.8333	38
	29.5	12.456	3.63883	3.4365	3.33333			29.5	85	50.8333	50.5	36.3333
	30	12.4337	3.661	3.46483	3.3255			30	85	49.3333	52.8333	42.8333
	30.5	12.708	3.72233	3.48783	3.3685			30.5	85	53	48.5	42.5
	31	13.282	3.96983	3.6665	3.54767			31	85	54.3333	50.3333	46.5
	31.5	13.4173	3.9925	3.66283	3.54783			31.5	85	53.3333	50.3333	47.1667
	32	13.8077	4.05383	3.768	3.57567			32	85	56.5	52.8333	49.8333
	32.5	13.8937	4.00583	3.7265	3.5285			32.5	85	58.6667	53.1667	54.6667
	33	14.1643	4.05833	3.7465	3.57917			33	85	57.6667	55.6667	53.3333
	33.5	14.2313	4.12283	3.787	3.63083			33.5	85	59	58.5	54
	34	14.4507	4.25317	3.80233	3.63017			34	85	63.3333	58.1667	55
	34.5	14.607	4.17767	3.79517	3.60883			34.5	85	60.6667	54.8333	52.6667
	35	14.647	4.2875	3.817	3.64717			35	85	62.6667	58.5	55.8333
	35.5	14.8	4.292	3.77417	3.55767			35.5	85	69.8333	56.1667	53.8333
	36	14.902	4.33133	3.87617	3.66983			36	85	64.3333	63.6667	56.8333
	36.5	14.918	4.29533	3.876	3.6515			36.5	85	64.3333	64.8333	57.8333
	37	15.154	4.39083	3.89983	3.69533			37	85	67.8333	63.5	63
	37.5	15.3803	4.42517	3.96633	3.73967			37.5	85	68.6667	63.6667	65.5
	38	15.0517	4.42233	3.9425	3.7475			38	85	67.3333	65.6667	64.1667
	38.5	15.3303	4.46283	3.9875	3.7505			38.5	85	69.5	67.6667	64.1667
	39	15.374	4.46583	3.96883	3.74183			39	85	70.5	63.5	67.5
	39.5	15.799	4.6035	4.102	3.84483			39.5	85	70.5	67.6667	68.6667
	40	15.95	4.67017	4.087	3.85567			40	85	72.1667	66.5	65.3333
	40.5	16.0233	4.75283	4.16083	3.85817			40.5	85	76.8333	65.3333	68.3333
	41	16.0633	4.818	4.145	3.912			41	85	78.6667	67.3333	67.3333
	41.5	16.1583	4.8775	4.211	3.93217			41.5	85	78.5	70.1667	72.6667
	42	16.499	4.882	4.24383	3.92067			42	85	75.6667	72.6667	72.8333
	42.5	16.4257	4.9835	4.27567	3.9555			42.5	85	76.8333	71	73
	43	16.255	4.93467	4.22233	3.8935			43	85	75.3333	70.5	73
	43.5	16.5573	5.08967	4.25567	3.95467			43.5	85	76.5	72	73.8333
	44	16.9733	5.21017	4.285	4.0005			44	85	77.5	74.3333	75.5
	44.5	17.1233	5.30167	4.36333	4.101			44.5	85	77	73.1667	74.8333
	45	17.208	5.361	4.38533	4.111			45	85	78.3333	72.6667	75.5
	45.5	17.1023	5.385	4.38733	4.12733			45.5	85	76.8333	76.6667	76.5
	46	17.2733	5.46367	4.43867	4.24133			46	85	74.6667	76.3333	73.6667
	46.5	17.6513	5.572	4.47533	4.2335			46.5	85	78.3333	78	71.3333
	47	17.7837	5.64117	4.553	4.2745			47	85	79.5	79.3333	76.3333
	47.5	17.909	5.63683	4.57233	4.25717			47.5	85	78.3333	79.5	75.8333
	48	17.9023	5.72567	4.5565	4.2365			48	85	80.1667	79.5	74.6667
	48.5	18.2757	5.83117	4.6175	4.32267			48.5	85	80.8333	73.8333	76.1667
	49	18.6387	5.9175	4.65433	4.33467			49	85	79.5	74.6667	76.6667
	49.5	18.801	6.0205	4.74883	4.38067			49.5	85	81.5	73.8333	75.5
	50	18.6513	5.9735	4.6535	4.27717			50	85	79.5	74	73.6667
	50.5	18.6913	6.07533	4.632	4.4045			50.5	85	79.5	75.3333	74.6667
	51	19.1327	6.24567	4.79017	4.53533			51	85	80.3333	75.6667	76.8333
	51.5	19.2407	6.24067	4.81217	4.50783			51.5	85	81	75.3333	74.6667
	52	19.592	6.4	4.8565	4.51833			52	85	79	74.1667	74.8333
	52.5	19.5457	6.50033	4.91633	4.577			52.5	85	79	75.1667	74.3333
	53	19.591	6.52183	4.88117	4.51867			53	85	78.6667	74.1667	76.1667
	53.5	19.5167	6.66667	4.95033	4.573			53.5	85	76.6667	76.6667	76.5
	54	19.735	6.75533	4.95067	4.59533			54	85	78	77.8333	79
	54.5	19.7987	6.799	5.02417	4.59617			54.5	85	79	78	78
	55	19.9433	6.89983	4.972	4.58883			55	85	78.5	78.8333	78.8333
	55.5	20.2027	6.9955	4.96633	4.615			55.5	85	79.1667	76.6667	78.3333
	56	20.5193	7.02083	5.05433	4.70267			56	85	80.6667	78.3333	78.5
	56.5	20.2823	7.06433	5.123	4.74967			56.5	85	81.8333	79.5	80.5
	57	20.4503	7.1645	5.13217	4.70167			57	85	81.3333	80.3333	81.6667
	57.5	20.8527	7.24333	5.21217	4.85067			57.5	85	82	81.8333	80.8333
	58	21.0453	7.35083	5.21317	4.82867			58	85	82	81.6667	80.8333
	58.5	21.001	7.4535	5.24867	4.79517			58.5	85	80.5	80.6667	79.3333
	59	21.0433	7.61617	5.35183	4.91033			59	85	78.5	81	79.1667
	59.5	21.3467	7.47333	5.29433	4.89833			59.5	85	78.6667	82	79.1667
	60	21.4297	7.618	5.43917	4.94133			60	85	80	82	82.1667
	60.5	21.5367	7.50333	5.51467	4.96917			60.5	85	81.6667	83	81.6667
	61	21.5167	7.811	5.51567	4.96817			61	85	81.1667	82.6667	83.6667
	61.5	22.0223	8.01583	5.61917	5.076			61.5	85	82.6667	82	84.6667
	62	22.0767	8.20517	5.68733	5.05483			62	85	82.5	83	85
	62.5	22.2557	8.237	5.6875	5.09367			62.5	85	82.5	82.5	85
	63	22.144	8.233	5.749	5.10767			63	85	84.8333	82.3333	85
	63.5	22.2193	8.0775	5.6875	5.07117			63.5	85	82.3333	82.1667	84.8333
	64	22.6133	8.38767	5.9625	5.27117			64	85	82.5	82.5	82.1667
	64.5	22.7217	8.33833	5.93617	5.278			64.5	85	82.1667	82.8333	81.5
	65	22.812	8.44133	6.05433	5.27317			65	85	81	84	82.8333
	65.5	22.9777	8.463	6.11983	5.30667			65.5	85	80.6667	85	81.6667
	66	22.705	8.573	6.10017	5.33933			66	85	81	85	79.8333
	66.5	22.5113	8.407	5.77667	4.98867			66.5	85	80.5	85	80.8333
	67	22.6833	8.52383	5.81917	5.049			67	85	81.3333	85	82.8333
	67.5	22.5707	8.4935	5.89767	5.12067			67.5	85	81.3333	85	83.5
	68	23.0997	8.83683	6.08883	5.167			68	85	84.1667	85	85
	68.5	23.5317	8.99633	6.13517	5.30983			68.5	85	84.1667	85	85
	69	23.6813	9.0245	6.2265	5.409			69	85	84	85	85
	69.5	24.2137	9.3615	6.695	5.73933			69.5	85	83.6667	85	85
	70	24.234	9.33917	6.64533	5.65617			70	85	83.8333	85	85
	70.5	24.175	9.40933	6.61467	5.6845			70.5	85	84.1667	85	85
	71	24.3447	9.5455	6.71167	5.79367			71	85	84	85	85
	71.5	24.9827	9.61333	6.85833	5.81967			71.5	85	84.1667	85	85

## Sheet: 221107 timelapse
		1		2		3		4		5		6		7
		Mean	Max	Mean	Max	Mean	Max	Mean	Max	Mean	Max	Mean	Max	Mean	Max
	6	4.806	12	4.781	11	4.886	8	4.832	8	4.756	8	4.774	8	4.777	8
	6.5	4.741	8	4.812	10	4.828	8	4.787	8	4.768	20	4.805	8	4.777	11
	7	4.745	8	4.787	10	4.832	9	4.746	8	4.675	8	4.77	13	4.741	9
	7.5	4.728	9	4.718	8	4.746	8	4.679	8	4.641	8	4.138	25	4.099	7
	8	4.112	10	4.154	9	4.158	8	4.099	7	4.016	12	4.103	7	4.076	8
	8.5	4.125	13	4.09	7	4.108	8	4.047	7	3.991	8	4.084	7	4.058	8
	9	4.039	14	3.989	8	4	7	3.965	7	3.902	7	3.955	7	3.931	7
	9.5	4.115	16	3.999	7	3.997	7	3.979	8	3.946	7	3.982	7	3.973	7
	10	4.206	20	3.965	8	3.999	7	3.964	7	3.935	7	3.998	7	3.95	7
	10.5	4.296	23	3.957	8	4.014	7	3.96	7	3.93	7	3.963	8	3.95	7
	11	4.424	28	3.975	7	3.98	7	3.965	7	3.948	7	3.981	8	3.95	7
	11.5	4.54	40	3.919	8	3.977	10	3.922	7	3.898	7	3.926	7	3.95	20
	12	4.723	50	3.955	9	4.004	7	3.953	7	3.911	7	3.97	7	3.95	8
	12.5	4.881	52	3.931	9	3.965	23	3.963	8	3.91	7	3.97	8	3.95	13
	13	5.193	65	3.957	10	3.989	9	3.953	7	3.905	7	3.958	7	3.95	9
	13.5	5.422	78	3.952	57	3.988	10	3.891	10	3.906	9	3.928	7	3.95	10
	14	5.716	85	3.964	9	3.987	9	3.916	8	3.904	10	3.96	7	3.95	8
	14.5	5.991	85	3.965	10	4.001	10	3.916	8	3.93	10	3.971	7	3.95	8
	15	6.248	85	3.96	10	4.016	14	3.909	8	3.941	12	3.931	8	3.95	64
	15.5	6.627	85	4.001	11	4.057	14	3.945	9	3.94	12	4.014	10	3.95	10
	16	6.932	85	3.992	11	4.056	15	3.962	11	3.935	14	4.017	10	3.95	9
	16.5	7.319	85	4.027	10	4.052	14	3.953	12	3.957	15	4.009	13	3.95	10
	17	7.59	85	4.022	10	4.073	16	3.955	13	3.994	19	4.054	14	3.95	11
	17.5	7.98	85	4.073	14	4.101	16	3.998	15	4.031	20	4.092	16	3.95	11
	18	8.314	85	4.08	18	4.112	15	4.014	19	3.981	16	4.133	15	3.95	13
	18.5	8.71	85	4.107	18	4.142	21	4.021	23	4.036	20	4.143	16	3.95	18
	19	9.122	85	4.125	24	4.15	21	4.04	27	4.092	22	4.191	18	3.95	14
	19.5	9.251	85	4.11	22	4.17	25	4.002	30	4.032	20	4.219	21	3.95	35
	20	9.458	85	4.13	25	4.17	29	3.97	31	4.11	24	4.239	23	3.95	19
	20.5	9.817	85	4.189	29	4.206	46	4.024	36	4.162	26	4.291	27	3.95	20
	21	10.129	85	4.173	33	4.213	31	4.069	38	4.17	23	4.325	30	3.95	21
	21.5	10.364	85	4.137	33	4.247	37	4.018	37	4.161	26	4.333	33	3.95	21
	22	10.673	85	4.17	36	4.325	37	4.032	40	4.233	40	4.295	32	3.95	24
	22.5	10.859	85	4.139	37	4.286	39	4.038	40	4.216	27	4.335	35	3.95	24
	23	10.823	85	4.173	34	4.293	43	4.127	39	4.218	26	4.333	37	3.95	74
	23.5	11.078	85	4.188	36	4.298	46	4.055	41	4.282	27	4.438	38	3.95	31
	24	11.472	85	4.238	45	4.375	46	4.103	46	4.305	26	4.479	38	3.95	29
	24.5	11.947	85	4.334	55	4.376	45	4.082	52	4.344	29	4.446	39	3.95	31
	25	12.042	85	4.301	44	4.386	44	4.076	46	4.339	33	4.526	42	3.95	33
	25.5	12.609	85	4.309	49	4.412	43	4.066	49	4.374	36	4.633	46	3.95	34
	26	13.182	85	4.355	51	4.493	49	4.105	42	4.455	35	4.652	52	3.95	43
	26.5	13.402	85	4.403	85	4.548	56	4.151	47	4.494	31	4.693	60	3.95	33
	27	13.759	85	4.419	82	4.639	66	4.156	46	4.536	32	4.762	69	3.95	36
	27.5	14.432	85	4.467	70	4.607	55	4.179	43	4.58	32	4.833	57	3.95	40
	28	14.709	85	4.526	82	4.72	58	4.262	46	4.676	35	4.954	68	3.95	47
	28.5	15.185	85	4.593	76	4.849	71	4.252	54	4.763	37	5.136	73	3.95	52
	29	15.699	85	4.667	80	4.917	74	4.202	51	4.718	39	5.182	83	3.95	52
	29.5	16.353	85	4.675	84	5.056	70	4.275	45	4.85	42	5.233	85	3.95	61
	30	16.574	85	4.694	85	5.004	74	4.248	45	4.847	58	5.415	85	3.95	69
	30.5	16.943	85	4.757	85	5.128	76	4.337	47	4.947	60	5.444	85	3.95	81
	31	17.168	85	4.734	85	5.201	76	4.312	45	4.992	70	5.564	85	3.95	85
	31.5	17.343	85	4.819	85	5.284	72	4.359	47	4.964	62	5.549	85	3.95	85
	32	17.647	85	4.865	85	5.352	76	4.421	49	5.073	52	5.76	85	3.95	85
	32.5	17.889	85	5.005	85	5.397	85	4.433	70	5.135	51	5.77	85	3.95	85
	33	17.927	85	4.929	85	5.444	85	4.424	73	5.199	60	5.79	85	3.95	85
	33.5	17.891	85	4.995	85	5.438	85	4.48	63	5.388	64	5.958	85	3.95	85
	34	18.111	85	4.987	85	5.556	85	4.477	56	5.351	66	6.063	85	3.95	85
	34.5	18.586	85	5.039	85	5.635	85	4.448	56	5.388	62	5.992	85	3.95	85
	35	18.477	85	5.095	81	5.663	85	4.447	53	5.426	72	6.095	85	3.95	85
	35.5	18.648	85	5.13	81	5.801	85	4.439	63	5.512	70	6.216	85	3.95	85
	36	18.568	85	5.084	85	5.725	85	4.412	65	5.583	76	6.226	85	3.95	85
	36.5	18.627	85	5.092	85	5.816	85	4.37	55	5.648	77	6.21	85	3.95	85
	37	18.978	85	5.132	85	5.925	85	4.389	56	5.89	79	6.476	85	3.95	85
	37.5	19.473	85	5.204	85	6.12	85	4.505	55	5.877	76	6.525	85	3.95	85
	38	19.279	85	5.343	85	6.078	85	4.558	59	6.049	79	6.739	85	3.95	85
	38.5	19.587	85	5.341	85	6.295	85	4.549	62	6.057	85	6.81	85	3.95	85
	39	19.792	85	5.407	85	6.403	85	4.542	78	6.202	85	6.983	85	3.95	85
	39.5	19.928	85	5.471	85	6.621	85	4.666	74	6.405	85	7.075	85	3.95	85
	40	20.27	85	5.495	85	6.674	85	4.663	71	6.439	85	7.295	85	3.95	85
	40.5	20.423	85	5.64	85	6.76	85	4.628	69	6.488	85	7.407	85	3.95	85
	41	20.586	85	5.586	85	6.938	85	4.726	69	6.699	85	7.629	85	3.95	85
	41.5	20.95	85	5.71	85	7.046	85	4.654	72	6.703	85	7.585	85	3.95	85
	42	21.45	85	5.759	85	7.108	85	4.714	77	6.726	85	7.732	85	3.95	85
	42.5	21.352	85	5.847	85	7.136	85	4.721	84	6.871	85	7.792	85	3.95	85
	43	20.807	85	5.675	85	7.099	85	4.543	85	6.811	85	7.717	85	3.95	85
	43.5	21.288	85	5.636	85	7.1	85	4.639	79	6.917	85	7.886	85	3.95	85
	44	21.687	85	5.68	79	7.236	85	4.641	85	7.071	85	8.018	85	3.95	85
	44.5	21.762	85	5.791	74	7.517	85	4.799	85	7.419	85	8.235	85	3.95	85
	45	21.845	85	5.77	78	7.644	85	4.78	85	7.472	85	8.288	85	3.95	85
	45.5	21.845	85	5.802	82	7.674	85	4.758	85	7.647	85	8.512	85	3.95	85
	46	22.173	85	6.035	85	7.888	85	4.991	85	8.07	85	8.927	85	3.95	85
	46.5	22.807	85	5.98	84	8.024	85	4.982	85	7.998	85	8.966	85	3.95	85
	47	22.722	85	6.166	85	8.19	85	4.983	85	8.132	85	9.189	85	3.95	85
	47.5	22.734	85	6.098	85	8.346	85	4.858	85	8.111	85	9.182	85	3.95	85
	48	22.616	85	5.966	85	8.291	85	4.827	85	8.097	85	9.062	85	3.95	85
	48.5	22.822	85	6.014	85	8.411	85	4.879	85	8.385	85	9.297	85	3.95	85
	49	23.08	85	6.073	85	8.471	85	4.847	85	8.526	85	9.46	85	3.95	85
	49.5	23.466	85	6.334	85	8.771	85	4.988	85	8.544	85	9.698	85	3.95	85
	50	23.338	85	6.082	85	8.619	85	4.719	85	8.365	85	9.41	85	3.95	85
	50.5	23.318	85	5.838	85	8.783	85	4.884	85	8.876	85	9.635	85	3.95	85
	51	24.158	85	6.344	85	8.976	85	4.958	85	9.165	85	9.783	85	3.95	85
	51.5	24.131	85	6.43	85	8.982	85	4.905	85	9.158	85	9.983	85	3.95	85
	52	24.31	85	6.352	85	9.217	85	4.896	85	9.127	85	9.984	85	3.95	85
	52.5	24.58	85	6.609	85	9.466	85	4.908	85	9.511	85	10.487	85	3.95	85
	53	24.481	85	6.522	85	9.393	85	4.764	85	9.487	85	10.365	85	3.95	85
	53.5	24.464	85	6.529	85	9.584	85	4.814	85	9.644	85	10.684	85	3.95	85
	54	24.596	85	6.529	85	9.663	85	4.857	85	9.7	85	10.856	85	3.95	85
	54.5	24.622	85	6.61	85	9.848	85	4.887	85	9.922	85	10.973	85	3.95	85
	55	24.908	85	6.617	85	9.865	85	4.883	85	9.915	85	10.967	85	3.95	85
	55.5	24.876	85	6.614	85	9.908	85	4.852	85	9.951	85	10.933	85	3.95	85
	56	24.706	85	6.758	85	10.018	85	4.914	85	10.25	85	11.221	85	3.95	85
	56.5	24.653	85	6.786	85	10.266	85	4.894	85	10.433	85	11.222	85	3.95	85
	57	24.67	85	6.798	85	10.237	85	4.835	85	10.455	85	11.19	85	3.95	85
	57.5	25.232	85	7.054	85	10.5	85	4.943	85	10.888	85	11.343	85	3.95	85
	58	25.562	85	6.905	85	10.624	85	4.913	85	10.95	85	11.401	85	3.95	85
	58.5	25.341	85	6.938	85	10.693	85	4.933	85	10.866	85	11.387	85	3.95	85
	59	25.623	85	7.063	85	11.227	85	4.992	85	11.138	85	11.56	85	3.95	85
	59.5	26.051	85	6.921	85	10.98	85	4.97	85	11.202	85	11.483	85	3.95	85
	60	26.372	85	7.238	85	11.596	85	5.013	85	11.347	85	11.536	85	3.95	85
	60.5	26.118	85	7.234	85	11.529	85	4.977	85	11.555	85	11.456	85	3.95	85
	61	25.852	85	7.094	85	11.64	85	4.942	85	11.414	85	11.635	85	3.95	85
	61.5	26.106	85	7.089	85	11.66	85	4.976	85	11.672	85	11.375	85	3.95	85
	62	26.362	85	7.168	85	12.023	85	5.035	85	11.572	85	11.856	85	3.95	85
	62.5	26.347	85	7.239	85	11.981	85	5.023	85	11.815	85	11.693	85	3.95	85
	63	26.614	85	7.388	85	12.273	85	4.941	85	11.856	85	11.792	85	3.95	85
	63.5	26.913	85	7.449	85	12.405	85	4.994	85	12.049	85	11.685	85	3.95	85
	64	27.466	85	7.877	85	12.915	85	5.148	85	12.825	85	12.323	85	3.95	85
	64.5	27.747	85	8.021	85	12.788	85	5.029	85	12.851	85	12.002	85	3.95	85
	65	27.221	85	7.907	85	13.216	85	5.126	85	12.853	85	12.081	85	3.95	85
	65.5	27.522	85	8.035	85	13.588	85	5.115	85	13.05	85	12.23	85	3.95	85
	66	27.114	85	7.78	85	13.973	85	5.226	85	13.329	85	12.165	85	3.95	85
	66.5	26.125	85	7.287	85	12.241	85	4.58	85	11.644	85	10.799	85	3.95	85
	67	26.293	85	7.343	85	12.31	85	4.569	85	11.839	85	10.901	85	3.95	85
	67.5	25.839	85	7.421	85	12.574	85	4.755	85	11.963	85	10.902	85	3.95	85
	68	25.788	85	7.316	85	12.928	85	4.548	85	11.811	85	10.7	85	3.95	85
	68.5	26.602	85	7.373	85	12.804	85	4.722	85	12.207	85	10.916	85	3.95	85
	69	27.064	85	7.732	85	13.19	85	4.906	85	12.662	85	11.151	85	3.95	85
	69.5	28.898	85	8.556	85	14.734	85	5.334	85	14.14	85	12.509	85	3.95	85
	70	28.8	85	8.514	85	14.979	85	5.428	85	13.827	85	12.366	85	3.95	85
	70.5	28.716	85	8.543	85	14.715	85	5.333	85	13.846	85	11.985	85	3.95	85
	71	29.048	85	8.816	85	15.06	85	5.441	85	14.204	85	12.527	85	3.95	85
	71.5	29.369	85	8.962	85	15.196	85	5.425	85	14.305	85	12.474	85	3.95	85

## Sheet: 221113 timelapse
		1		2		3		4		5		6		7
		Mean	Max	Mean	Max	Mean	Max	Mean	Max	Mean	Max	Mean	Max	Mean	Max
	6	3.239	67	2.98	6	3.084	9	3.079	7	3.07	18	3.03	6	3.043	6
	6.5	3.293	85	2.972	6	3.063	7	3.062	7	3.065	6	3.044	7	3.061	6
	7	3.332	85	2.964	5	2.998	6	3.011	7	3.006	6	3.005	6	3.021	7
	7.5	3.369	85	2.946	5	2.999	7	2.985	6	2.992	7	3.005	7	3.001	6
	8	3.499	85	2.947	14	3.001	6	2.977	6	2.985	10	2.992	6	3.034	7
	8.5	3.546	85	2.946	13	3.001	7	3.023	7	3.165	7	3.413	10	3.481	7
	9	4.24	85	3.212	6	3.465	7	3.429	6	3.444	7	3.455	7	3.509	7
	9.5	4.282	85	3.141	6	3.408	7	3.306	7	3.394	7	3.372	7	3.497	7
	10	4.427	85	3.18	10	3.43	7	3.399	7	3.398	8	3.384	7	3.48	21
	10.5	4.387	85	3.223	6	3.498	8	3.434	7	3.426	9	3.452	7	3.486	7
	11	4.591	85	3.146	6	3.418	8	3.345	7	3.363	6	3.374	6	3.438	7
	11.5	4.586	85	3.178	6	3.423	8	3.368	7	3.355	8	3.393	7	3.483	7
	12	4.746	85	3.148	6	3.466	8	3.44	7	3.469	11	3.494	8	3.528	7
	12.5	4.713	85	3.248	15	3.396	7	3.429	9	3.471	11	3.449	8	3.486	8
	13	5.02	85	3.235	6	3.518	12	3.504	9	3.456	10	3.513	8	3.581	7
	13.5	5.162	85	3.251	6	3.486	8	3.437	9	3.473	10	3.555	10	3.556	8
	14	5.111	85	3.166	7	3.482	20	3.464	10	3.423	10	3.557	14	3.507	8
	14.5	5.294	85	3.256	9	3.562	11	3.597	11	3.498	12	3.575	35	3.557	9
	15	5.453	85	3.312	9	3.562	12	3.529	13	3.56	14	3.54	11	3.606	9
	15.5	5.562	85	3.274	9	3.556	13	3.507	14	3.553	15	3.677	11	3.667	10
	16	5.8	85	3.294	11	3.564	14	3.619	17	3.608	19	3.605	13	3.646	11
	16.5	6.005	85	3.409	10	3.654	16	3.62	17	3.59	16	3.701	19	3.736	12
	17	6.279	85	3.379	12	3.631	16	3.603	19	3.592	21	3.651	16	3.694	13
	17.5	6.572	85	3.237	15	3.598	17	3.562	24	3.618	19	3.622	16	3.771	12
	18	6.912	85	3.358	15	3.668	19	3.644	32	3.655	19	3.704	15	3.746	13
	18.5	7.23	85	3.414	17	3.692	21	3.55	28	3.61	22	3.639	13	3.692	12
	19	7.4	85	3.345	18	3.66	22	3.594	31	3.636	20	3.723	14	3.731	17
	19.5	7.656	85	3.291	20	3.596	25	3.529	33	3.525	19	3.669	15	3.666	13
	20	7.761	85	3.36	24	3.641	26	3.552	37	3.553	21	3.718	16	3.709	17
	20.5	8.06	85	3.352	25	3.601	25	3.587	45	3.629	20	3.827	19	3.707	19
	21	8.567	85	3.355	23	3.626	33	3.689	44	3.641	23	3.795	20	3.799	23
	21.5	9.012	85	3.46	24	3.618	38	3.701	50	3.723	21	3.897	22	3.833	23
	22	9.317	85	3.502	24	3.785	41	3.723	54	3.678	22	3.956	24	3.865	27
	22.5	9.84	85	3.529	26	3.763	41	3.748	62	3.675	21	3.957	24	3.83	27
	23	10.121	85	3.341	24	3.744	42	3.654	85	3.725	22	4.001	23	3.869	41
	23.5	10.286	85	3.436	27	3.707	46	3.649	79	3.652	23	4.044	32	3.92	30
	24	9.61	85	3.02	21	3.249	37	3.207	45	3.183	22	3.484	30	3.376	25
	24.5	10.326	85	3.093	24	3.247	35	3.209	39	3.208	30	3.559	25	3.393	35
	25	10.255	85	3.041	23	3.235	36	3.141	36	3.158	24	3.509	23	3.335	23
	25.5	10.434	85	3.071	26	3.222	41	3.126	36	3.134	22	3.509	23	3.31	19
	26	10.853	85	3.09	24	3.204	32	3.198	42	3.17	25	3.658	36	3.436	23
	26.5	11.208	85	3.101	26	3.271	35	3.17	40	3.196	29	3.707	34	3.431	20
	27	11.445	85	3.092	23	3.241	30	3.175	48	3.19	37	3.83	38	3.448	20
	27.5	11.543	85	3.072	27	3.232	42	3.19	47	3.199	35	3.723	29	3.57	24
	28	11.88	85	3.103	26	3.25	40	3.185	44	3.192	38	3.905	32	3.541	24
	28.5	12.349	85	3.106	27	3.27	31	3.155	40	3.247	51	4.009	34	3.653	26
	29	12.459	85	3.088	27	3.263	36	3.172	52	3.26	44	4.034	36	3.704	31
	29.5	13.201	85	3.065	29	3.218	32	3.166	50	3.254	38	4.332	41	3.732	38
	30	12.564	85	3.093	43	3.254	34	3.148	53	3.219	47	4.11	36	3.717	39
	30.5	13.261	85	3.184	42	3.324	33	3.217	50	3.297	44	4.359	42	3.864	38
	31	14.421	85	3.628	33	3.889	42	3.75	65	3.804	47	5.099	46	4.525	38
	31.5	14.614	85	3.481	33	3.796	45	3.789	67	3.668	49	5.15	49	4.654	38
	32	15.24	85	3.698	32	3.964	45	3.777	75	3.718	72	5.218	52	4.664	48
	32.5	15.299	85	3.469	32	3.826	50	3.556	69	3.537	77	5.07	70	4.537	44
	33	15.703	85	3.464	32	3.841	48	3.7	64	3.522	52	5.159	57	4.524	46
	33.5	15.804	85	3.568	38	3.868	46	3.682	70	3.584	50	5.262	57	4.597	51
	34	15.974	85	3.568	30	3.793	49	3.477	73	3.794	52	5.626	79	4.877	50
	34.5	16.054	85	3.481	32	3.811	46	3.586	75	3.61	47	5.374	60	4.892	56
	35	16.127	85	3.359	30	3.878	50	3.641	71	3.712	51	5.738	59	4.992	61
	35.5	16.426	85	3.307	33	3.519	46	3.217	48	3.525	54	5.365	62	4.644	80
	36	15.767	85	3.256	34	3.475	47	3.172	45	3.507	45	5.312	57	4.658	62
	36.5	15.821	85	3.27	32	3.523	45	3.174	46	3.525	46	5.29	55	4.764	50
	37	16.044	85	3.272	33	3.546	52	3.187	51	3.529	46	5.437	67	4.788	54
	37.5	16.143	85	3.343	35	3.572	49	3.18	52	3.593	46	5.511	63	4.877	50
	38	15.371	85	3.224	37	3.467	48	3.133	49	3.524	51	5.519	61	4.767	47
	38.5	15.861	85	3.32	36	3.533	60	3.156	54	3.583	52	5.59	71	4.876	52
	39	15.532	85	3.222	32	3.432	51	3.068	56	3.472	58	5.388	79	4.947	50
	39.5	16.275	85	3.365	36	3.546	61	3.158	57	3.649	66	5.877	76	5.138	53
	40	16.623	85	3.35	38	3.599	63	3.151	56	3.675	65	5.938	73	5.185	52
	40.5	16.335	85	3.399	39	3.611	56	3.134	55	3.687	65	6.137	85	5.301	60
	41	16.606	85	3.393	45	3.568	64	3.151	52	3.717	65	6.189	85	5.3	61
	41.5	16.593	85	3.466	48	3.607	72	3.158	56	3.671	71	6.31	85	5.622	62
	42	17.013	85	3.483	46	3.62	77	3.132	54	3.741	67	6.239	85	5.569	60
	42.5	17.068	85	3.494	48	3.613	63	3.102	48	3.8	82	6.504	85	5.778	64
	43	16.561	85	3.333	49	3.529	68	3.051	52	3.638	79	6.424	85	5.622	61
	43.5	17.459	85	3.596	53	3.626	67	3.124	54	3.805	85	6.75	85	5.974	60
	44	18.209	85	3.643	79	3.655	72	3.178	56	3.857	85	6.918	85	6.332	70
	44.5	18.479	85	3.656	70	3.632	72	3.212	58	3.89	85	7.102	85	6.366	74
	45	18.597	85	3.648	60	3.662	73	3.235	59	3.91	85	7.242	85	6.566	78
	45.5	18.591	85	3.702	73	3.617	78	3.197	58	3.886	85	7.289	85	6.556	79
	46	18.688	85	3.617	79	3.579	73	3.185	51	3.935	85	7.301	85	6.603	74
	46.5	19.079	85	3.735	76	3.548	83	3.158	47	4.003	85	7.526	85	6.918	85
	47	19.283	85	3.752	85	3.494	85	3.166	52	3.959	85	7.718	85	6.793	85
	47.5	19.882	85	3.854	85	3.495	85	3.173	54	4.105	85	7.849	85	6.837	85
	48	19.838	85	3.809	85	3.615	85	3.176	54	4.034	85	7.886	85	7.337	85
	48.5	20.708	85	3.944	61	3.573	73	3.152	51	4.126	85	8.047	85	7.584	85
	49	21.386	85	3.968	61	3.658	77	3.093	50	4.129	85	8.166	85	7.901	85
	49.5	21.543	85	3.988	62	3.646	77	3.217	54	4.163	85	8.359	85	7.976	85
	50	20.931	85	3.913	58	3.508	78	3.014	47	4.189	85	8.384	85	8.046	85
	50.5	21.159	85	3.924	60	3.522	80	3.084	48	4.243	85	8.545	85	8.339	85
	51	21.584	85	4.012	58	3.659	85	3.18	54	4.458	85	8.963	85	8.656	85
	51.5	21.669	85	3.975	59	3.57	81	3.15	53	4.399	85	8.863	85	8.563	85
	52	22.364	85	4.149	59	3.615	75	3.201	55	4.48	85	9.238	85	9.161	85
	52.5	22.117	85	4.02	59	3.495	77	3.113	51	4.472	85	9.413	85	9.015	85
	53	22.281	85	3.947	57	3.395	79	2.989	57	4.41	85	9.316	85	9.348	85
	53.5	22.258	85	4.047	66	3.637	85	3.123	60	4.482	85	9.726	85	9.654	85
	54	22.489	85	4.073	77	3.549	85	3.071	75	4.554	85	9.873	85	9.738	85
	54.5	22.737	85	4.119	74	3.489	85	3.002	72	4.311	85	9.863	85	9.939	85
	55	22.768	85	3.999	82	3.32	85	2.891	72	4.361	85	10.277	85	10.041	85
	55.5	23.058	85	3.946	73	3.181	78	2.858	67	4.603	85	10.448	85	10.451	85
	56	23.957	85	4.104	78	3.274	85	2.923	65	4.646	85	10.254	85	10.449	85
	56.5	23.417	85	4.099	79	3.335	85	2.969	72	4.685	85	10.818	85	10.061	85
	57	23.858	85	4.225	80	3.301	85	2.928	80	4.514	85	10.899	85	10.711	85
	57.5	24.516	85	4.099	85	3.242	85	2.968	74	4.748	85	10.932	85	10.915	85
	58	24.692	85	4.21	84	3.164	85	2.892	77	4.674	85	11.231	85	11.18	85
	58.5	24.748	85	4.174	78	3.221	85	2.716	71	4.712	85	11.503	85	11.543	85
	59	24.83	85	4.186	85	3.293	85	2.978	68	4.85	85	11.962	85	12.012	85
	59.5	25.108	85	4.176	85	3.34	85	2.889	67	4.883	85	11.382	85	11.788	85
	60	24.961	85	4.054	85	3.187	85	2.854	68	4.872	85	11.873	85	12.086	85
	60.5	25.665	85	4.36	85	3.393	85	2.839	65	4.904	85	11.609	85	11.789	85
	61	25.51	85	4.394	85	3.377	85	2.851	77	4.996	85	12.298	85	12.726	85
	61.5	26.592	85	4.675	85	3.522	85	2.931	83	5.158	85	13.075	85	13.245	85
	62	26.219	85	4.673	85	3.381	85	2.875	85	5.118	85	13.386	85	13.558	85
	62.5	26.642	85	4.661	85	3.394	85	2.871	85	5.161	85	13.581	85	13.746	85
	63	26.567	85	4.721	85	3.326	85	2.883	85	5.266	85	13.5	85	13.691	85
	63.5	26.045	85	4.572	85	3.253	85	2.741	84	5.048	85	13.29	85	13.284	85
	64	26.588	85	4.771	85	3.382	85	2.747	68	5.218	85	13.753	85	13.96	85
	64.5	27.021	85	4.663	85	3.323	85	2.722	64	5.2	85	13.527	85	13.944	85
	65	27.09	85	4.752	85	3.315	85	2.689	72	5.165	85	13.856	85	14.333	85
	65.5	27.435	85	4.741	85	3.345	85	2.716	65	5.223	85	13.939	85	14.313	85
	66	27.454	85	4.795	85	3.23	85	2.562	54	5.218	85	14.243	85	14.697	85
	66.5	27.813	85	4.956	85	3.297	85	2.712	60	5.315	85	14.406	85	14.896	85
	67	28.055	85	4.959	85	3.375	85	2.789	72	5.346	85	14.723	85	15.089	85
	67.5	28.022	85	5.083	85	3.367	85	2.811	76	5.398	85	14.549	85	15.074	85
	68	28.733	85	5.355	85	3.412	85	2.924	85	5.508	85	15.209	85	16.166	85
	68.5	28.466	85	5.505	85	3.423	85	2.968	85	5.677	85	15.377	85	16.554	85
	69	28.505	85	5.357	85	3.37	85	2.944	85	5.596	85	15.375	85	16.426	85
	69.5	28.151	85	5.574	85	3.472	85	2.938	85	5.634	85	15.771	85	16.751	85
	70	28.382	85	5.153	85	3.375	85	2.737	85	5.532	85	15.712	85	16.76	85
	70.5	28.326	85	5.184	85	3.347	85	2.821	85	5.592	85	16.013	85	17.148	85
	71	28.465	85	5.271	85	3.248	85	2.981	85	5.646	85	16.053	85	17.327	85
	71.5	29.806	85	5.59	85	3.349	85	2.854	85	5.802	85	16.467	85	17.455	85

## Sheet: 221212 timelapse
		1		2		3		4		5		6		7
		Mean	Max	Mean	Max	Mean	Max	Mean	Max	Mean	Max	Mean	Max	Mean	Max
	6	3.584	10	3.154	5	3.106	6	2.991	10	2.99	5	3.14	7	3.426	7
	6.5	3.192	20	2.991	9	3.098	6	2.981	4	2.973	5	2.993	5	3.093	6
	7	3.493	33	3.094	5	3.142	44	2.994	5	3.173	6	3.324	6	3.552	7
	7.5	3.253	40	2.974	5	3.094	7	2.966	4	2.961	5	2.99	5	3.117	6
	8	3.428	52	2.973	5	3.034	6	2.957	5	2.946	5	2.978	5	3.044	6
	8.5	3.572	71	2.991	5	3.073	85	2.99	4	2.965	5	3.259	9	3.057	6
	9	3.62	85	2.94	4	3.001	6	2.908	4	2.977	11	3.148	5	3.358	6
	9.5	3.784	85	3.147	5	3.403	9	2.991	5	2.974	5	2.997	5	3.092	7
	10	3.331	85	2.91	4	2.963	6	2.894	4	2.973	5	2.994	10	3.127	11
	10.5	3.371	85	2.979	5	3.062	7	2.939	5	2.966	5	2.96	5	3.081	6
	11	3.854	85	2.974	4	3.049	6	2.952	5	2.97	5	2.988	5	3.056	6
	11.5	3.622	85	2.919	5	2.956	6	2.827	4	2.821	8	2.948	5	2.959	6
	12	3.885	85	2.983	6	3.096	7	2.967	4	2.953	5	2.993	5	3.115	6
	12.5	3.777	85	2.959	5	3.005	6	2.959	4	2.967	5	2.986	5	3	6
	13	4.192	85	3.002	5	3.147	7	2.99	5	2.98	6	3.131	17	3.404	6
	13.5	4.344	85	2.989	6	3.083	6	2.985	5	2.991	5	3.156	7	3.371	6
	14	4.346	85	3.007	6	3.15	15	2.984	5	2.985	6	3.148	7	3.117	5
	14.5	4.408	85	2.985	16	3.074	7	2.944	4	2.936	5	2.963	6	2.923	10
	15	4.079	85	2.889	7	2.984	7	2.848	13	2.842	6	2.911	5	2.892	4
	15.5	4.062	85	2.841	7	2.923	6	2.818	4	2.837	7	2.885	6	2.915	10
	16	4.127	85	2.851	10	2.926	10	2.819	4	2.85	8	2.881	8	2.887	5
	16.5	4.261	85	2.837	8	2.935	7	2.818	4	2.841	8	2.943	7	2.944	5
	17	4.549	85	2.874	12	2.949	20	2.834	5	2.852	9	2.889	7	2.884	6
	17.5	4.624	85	2.861	12	2.953	8	2.827	4	2.852	9	2.921	9	2.892	7
	18	5.052	85	2.883	15	2.977	9	2.868	6	2.873	9	2.998	10	2.997	8
	18.5	5.188	85	2.908	16	2.967	8	2.872	6	2.869	11	2.914	11	2.908	12
	19	4.994	85	2.839	29	2.973	12	2.847	7	2.87	13	2.949	12	2.945	8
	19.5	5.265	85	2.904	15	2.972	15	2.85	8	2.873	14	2.979	14	2.961	10
	20	5.389	85	2.919	12	2.998	17	2.867	8	2.87	12	2.97	14	2.933	10
	20.5	5.468	85	2.893	19	2.974	16	2.865	10	2.85	13	2.948	20	2.916	12
	21	5.685	85	2.887	20	2.996	19	2.862	13	2.885	14	2.961	20	2.941	14
	21.5	5.897	85	2.964	30	3.019	18	2.836	12	2.901	15	2.963	20	2.937	14
	22	5.872	85	2.874	30	2.99	24	2.83	13	2.788	14	2.967	25	2.902	19
	22.5	6.109	85	2.922	26	2.996	26	2.842	15	2.761	17	2.945	28	2.881	18
	23	6.301	85	2.795	22	2.879	52	2.747	13	2.764	18	2.983	26	2.899	20
	23.5	6.542	85	2.868	21	3.011	28	2.807	18	2.75	21	2.98	26	2.892	25
	24	6.59	85	2.795	19	3.037	34	2.863	19	2.763	23	2.984	27	2.884	28
	24.5	6.871	85	2.772	26	2.951	32	2.756	20	2.741	28	2.922	30	2.813	26
	25	7.028	85	2.693	26	3.003	27	2.842	33	2.753	29	2.991	31	2.933	34
	25.5	7.422	85	2.907	24	3.034	38	2.896	32	2.826	31	3.03	31	2.93	35
	26	7.541	85	2.843	24	3.041	37	2.874	33	2.765	36	3.049	31	2.894	32
	26.5	7.728	85	2.861	24	3.04	41	2.899	30	2.818	31	3.097	40	2.971	44
	27	8.099	85	2.864	27	2.95	46	2.838	31	2.758	40	2.996	38	2.768	36
	27.5	8.106	85	2.74	30	2.898	48	2.677	29	2.726	33	3.085	41	2.926	33
	28	8.357	85	2.662	31	2.862	51	2.657	29	2.553	31	3.07	42	2.798	37
	28.5	7.461	85	2.175	20	2.299	42	2.179	23	2.157	24	2.432	38	2.27	38
	29	7.655	85	2.188	24	2.305	40	2.193	22	2.154	20	2.425	41	2.276	39
	29.5	7.814	85	2.222	27	2.383	61	2.293	25	2.162	18	2.36	37	2.226	43
	30	8.163	85	2.215	25	2.529	56	2.287	28	2.204	26	2.521	36	2.253	31
	30.5	7.92	85	2.237	26	2.297	29	2.221	25	2.192	29	2.41	48	2.307	24
	31	8.257	85	2.211	21	2.336	45	2.231	23	2.197	29	2.368	44	2.313	28
	31.5	8.295	85	2.241	22	2.356	45	2.299	30	2.208	28	2.392	42	2.26	21
	32	8.536	85	2.242	25	2.487	54	2.246	19	2.219	32	2.415	42	2.316	27
	32.5	8.493	85	2.292	29	2.37	38	2.265	27	2.245	34	2.402	38	2.306	30
	33	8.863	85	2.329	37	2.472	47	2.35	33	2.28	38	2.551	43	2.376	30
	33.5	8.999	85	2.346	43	2.507	54	2.35	33	2.301	44	2.566	44	2.404	32
	34	9.267	85	2.356	40	2.554	60	2.37	37	2.312	46	2.578	44	2.425	37
	34.5	9.181	85	2.332	33	2.473	48	2.346	34	2.275	42	2.484	45	2.374	33
	35	9.337	85	2.372	49	2.535	56	2.37	42	2.287	46	2.547	47	2.403	39
	35.5	9.326	85	2.386	41	2.502	51	2.348	42	2.305	46	2.899	60	2.678	47
	36	10.371	85	2.697	65	3.02	66	2.756	56	2.589	54	3.093	56	2.749	41
	36.5	10.306	85	2.584	69	2.971	73	2.689	66	2.503	57	2.913	63	2.645	48
	37	10.44	85	2.618	54	2.906	72	2.631	81	2.546	65	2.908	67	2.786	49
	37.5	10.525	85	2.607	53	2.952	75	2.661	85	2.622	79	2.965	69	2.723	60
	38	10.505	85	2.605	60	2.938	79	2.665	62	2.556	85	2.891	68	2.668	58
	38.5	10.543	85	2.575	57	2.861	83	2.623	64	2.535	68	2.883	66	2.668	58
	39	10.798	85	2.555	46	2.794	82	2.635	60	2.532	68	2.876	67	2.651	57
	39.5	11.194	85	2.651	54	2.958	85	2.641	52	2.55	78	2.93	69	2.651	55
	40	10.957	85	2.576	46	2.828	82	2.629	48	2.577	67	2.918	67	2.735	71
	40.5	11.312	85	2.668	51	2.887	76	2.623	57	2.589	79	2.99	68	2.732	78
	41	10.998	85	2.611	49	2.774	76	2.58	58	2.599	75	3.041	71	2.799	85
	41.5	10.932	85	2.618	48	2.819	83	2.775	67	2.632	85	3.01	75	2.788	79
	42	11.034	85	2.603	58	2.89	85	2.61	69	2.601	85	3.003	67	2.799	72
	42.5	10.857	85	2.669	60	2.895	85	2.6	54	2.639	85	3.064	71	2.813	71
	43	11.397	85	2.647	51	3.051	85	2.675	58	2.643	79	3.05	71	2.845	65
	43.5	10.925	85	2.623	57	2.953	85	2.627	59	2.616	81	3.113	73	2.865	71
	44	11.024	85	2.609	46	2.887	85	2.625	60	2.631	82	3.137	77	2.906	63
	44.5	11.129	85	2.614	53	2.97	85	2.666	61	2.62	75	3.209	63	2.948	70
	45	11.182	85	2.631	55	2.957	85	2.626	54	2.643	85	3.229	72	2.891	65
	45.5	10.871	85	2.625	57	2.904	85	2.619	61	2.657	85	3.116	68	2.887	59
	46	10.959	85	2.595	51	2.918	85	2.604	51	2.663	85	3.1	56	2.901	63
	46.5	11.068	85	2.617	55	2.948	85	2.6	50	2.66	76	3.139	64	2.933	66
	47	11.346	85	2.645	51	3.071	85	2.68	68	2.727	83	3.215	65	2.982	72
	47.5	11.111	85	2.623	52	3.018	85	2.618	63	2.678	83	3.102	62	2.901	68
	48	11.253	85	2.624	52	3.034	85	2.616	59	2.669	80	3.156	63	2.963	78
	48.5	11.297	85	2.638	54	3.125	85	2.667	69	2.727	82	3.17	69	2.939	76
	49	11.45	85	2.635	55	3.121	85	2.677	70	2.736	85	3.101	62	2.927	75
	49.5	11.394	85	2.624	49	3.13	85	2.64	59	2.732	85	3.187	67	2.953	82
	50	11.685	85	2.65	53	3.149	85	2.624	55	2.752	85	3.126	62	2.925	75
	50.5	11.597	85	2.615	57	3.11	85	2.616	60	2.724	85	3.092	65	2.891	72
	51	11.656	85	2.63	56	3.12	85	2.673	67	2.778	85	3.161	68	2.961	74
	51.5	11.922	85	2.692	57	3.224	85	2.658	55	2.777	85	3.121	71	2.964	75
	52	12.102	85	2.634	56	3.172	85	2.66	54	2.746	85	3.115	65	2.952	69
	52.5	11.94	85	2.662	60	3.246	85	2.677	55	2.781	85	3.161	67	2.976	67
	53	12.011	85	2.688	54	3.342	85	2.685	60	2.777	85	3.187	65	2.965	67
	53.5	11.828	85	2.639	54	3.266	85	2.636	59	2.739	85	3.11	62	2.876	58
	54	12.12	85	2.628	50	3.262	85	2.608	59	2.782	85	3.179	68	2.936	60
	54.5	12.037	85	2.68	54	3.399	85	2.673	56	2.782	85	3.169	70	2.9	64
	55	12.154	85	2.62	51	3.411	85	2.692	61	2.791	85	3.216	71	2.948	60
	55.5	12.674	85	2.728	54	3.421	85	2.659	63	2.767	85	3.214	71	2.977	64
	56	12.895	85	2.723	52	3.449	85	2.683	66	2.8	85	3.251	82	3	62
	56.5	12.777	85	2.724	58	3.528	85	2.707	71	2.81	85	3.258	85	3.077	66
	57	12.823	85	2.709	62	3.523	85	2.68	70	2.798	85	3.195	85	3.042	63
	57.5	12.81	85	2.76	66	3.618	85	2.713	71	2.844	85	3.249	85	3.071	67
	58	12.882	85	2.743	66	3.633	85	2.702	68	2.841	85	3.26	81	3.083	71
	58.5	12.914	85	2.753	66	3.713	85	2.712	65	2.832	85	3.241	72	3.097	71
	59	12.677	85	2.706	61	3.636	85	2.669	67	2.835	85	3.181	61	3.032	70
	59.5	12.881	85	2.717	67	3.632	85	2.664	68	2.782	85	3.141	62	3.096	70
	60	12.956	85	2.748	67	3.812	85	2.744	85	2.818	85	3.204	71	3.059	69
	60.5	12.827	85	2.77	73	3.802	85	2.696	85	2.844	85	3.198	79	3.018	71
	61	13.188	85	2.755	71	3.834	85	2.743	85	2.863	85	3.209	75	3.048	72
	61.5	13.369	85	2.834	67	3.935	85	2.772	85	2.947	85	3.301	84	3.149	72
	62	13.649	85	2.859	73	4.02	85	2.794	85	2.935	85	3.304	85	3.177	70
	62.5	13.778	85	2.849	70	4.001	85	2.753	85	2.939	85	3.259	82	3.193	73
	63	13.251	85	2.78	69	4.006	85	2.747	85	2.953	85	3.26	85	3.205	84
	63.5	13.7	85	2.488	68	3.958	85	2.689	85	2.906	85	3.125	71	3.131	83
	64	13.786	85	2.819	70	4.011	85	2.763	85	2.926	85	3.157	70	3.183	85
	64.5	13.397	85	2.831	72	3.991	85	2.822	85	3.044	85	3.278	68	3.329	85
	65	14.125	85	2.917	79	4.219	85	2.813	85	2.993	85	3.179	61	3.249	85
	65.5	13.976	85	2.863	85	4.147	85	2.761	85	2.975	85	3.144	60	3.202	84
	66	13.547	85	2.839	85	3.984	85	2.724	85	2.977	85	3.162	61	3.221	85
	66.5	13.596	85	2.85	85	4.029	85	2.714	85	2.967	85	3.129	58	3.262	85
	67	13.702	85	2.875	85	4.053	85	2.752	85	2.999	85	3.193	63	3.287	85
	67.5	13.851	85	2.909	85	4.032	85	2.759	85	3.038	85	3.202	63	3.284	85
	68	14.778	85	3.035	85	4.487	85	2.944	85	3.267	85	3.432	80	3.564	85
	68.5	15.527	85	3.135	85	4.571	85	2.972	85	3.313	85	3.526	80	3.655	85
	69	15.475	85	3.149	85	4.561	85	2.991	85	3.355	85	3.551	79	3.694	85
	69.5	15.592	85	3.171	85	4.663	85	3.03	85	3.36	85	3.502	77	3.686	85
	70	15.52	85	3.199	85	4.652	85	3.016	85	3.397	85	3.543	78	3.704	85
	70.5	15.483	85	3.22	85	4.679	85	3.059	85	3.456	85	3.598	80	3.762	85
	71	15.521	85	3.231	85	4.644	85	3.037	85	3.453	85	3.612	79	3.804	85
	71.5	15.773	85	3.26	85	4.793	85	3.055	85	3.477	85	3.646	80	3.688	85

## Sheet: Control
		Mean					Max
	Hours	221107	221113	221212	Ave		221107	221113	221212	Ave
	6	4.806	3.239	3.584	3.87633		12	67	10	29.6667
	6.5	4.741	3.293	3.192	3.742		8	85	20	37.6667
	7	4.745	3.332	3.493	3.85667		8	85	33	42
	7.5	4.728	3.369	3.253	3.78333		9	85	40	44.6667
	8	4.112	3.499	3.428	3.67967		10	85	52	49
	8.5	4.125	3.546	3.572	3.74767		13	85	71	56.3333
	9	4.039	4.24	3.62	3.96633		14	85	85	61.3333
	9.5	4.115	4.282	3.784	4.06033		16	85	85	62
	10	4.206	4.427	3.331	3.988		20	85	85	63.3333
	10.5	4.296	4.387	3.371	4.018		23	85	85	64.3333
	11	4.424	4.591	3.854	4.28967		28	85	85	66
	11.5	4.54	4.586	3.622	4.24933		40	85	85	70
	12	4.723	4.746	3.885	4.45133		50	85	85	73.3333
	12.5	4.881	4.713	3.777	4.457		52	85	85	74
	13	5.193	5.02	4.192	4.80167		65	85	85	78.3333
	13.5	5.422	5.162	4.344	4.976		78	85	85	82.6667
	14	5.716	5.111	4.346	5.05767		85	85	85	85
	14.5	5.991	5.294	4.408	5.231		85	85	85	85
	15	6.248	5.453	4.079	5.26		85	85	85	85
	15.5	6.627	5.562	4.062	5.417		85	85	85	85
	16	6.932	5.8	4.127	5.61967		85	85	85	85
	16.5	7.319	6.005	4.261	5.86167		85	85	85	85
	17	7.59	6.279	4.549	6.13933		85	85	85	85
	17.5	7.98	6.572	4.624	6.392		85	85	85	85
	18	8.314	6.912	5.052	6.75933		85	85	85	85
	18.5	8.71	7.23	5.188	7.04267		85	85	85	85
	19	9.122	7.4	4.994	7.172		85	85	85	85
	19.5	9.251	7.656	5.265	7.39067		85	85	85	85
	20	9.458	7.761	5.389	7.536		85	85	85	85
	20.5	9.817	8.06	5.468	7.78167		85	85	85	85
	21	10.129	8.567	5.685	8.127		85	85	85	85
	21.5	10.364	9.012	5.897	8.42433		85	85	85	85
	22	10.673	9.317	5.872	8.62067		85	85	85	85
	22.5	10.859	9.84	6.109	8.936		85	85	85	85
	23	10.823	10.121	6.301	9.08167		85	85	85	85
	23.5	11.078	10.286	6.542	9.302		85	85	85	85
	24	11.472	9.61	6.59	9.224		85	85	85	85
	24.5	11.947	10.326	6.871	9.71467		85	85	85	85
	25	12.042	10.255	7.028	9.775		85	85	85	85
	25.5	12.609	10.434	7.422	10.155		85	85	85	85
	26	13.182	10.853	7.541	10.5253		85	85	85	85
	26.5	13.402	11.208	7.728	10.7793		85	85	85	85
	27	13.759	11.445	8.099	11.101		85	85	85	85
	27.5	14.432	11.543	8.106	11.3603		85	85	85	85
	28	14.709	11.88	8.357	11.6487		85	85	85	85
	28.5	15.185	12.349	7.461	11.665		85	85	85	85
	29	15.699	12.459	7.655	11.9377		85	85	85	85
	29.5	16.353	13.201	7.814	12.456		85	85	85	85
	30	16.574	12.564	8.163	12.4337		85	85	85	85
	30.5	16.943	13.261	7.92	12.708		85	85	85	85
	31	17.168	14.421	8.257	13.282		85	85	85	85
	31.5	17.343	14.614	8.295	13.4173		85	85	85	85
	32	17.647	15.24	8.536	13.8077		85	85	85	85
	32.5	17.889	15.299	8.493	13.8937		85	85	85	85
	33	17.927	15.703	8.863	14.1643		85	85	85	85
	33.5	17.891	15.804	8.999	14.2313		85	85	85	85
	34	18.111	15.974	9.267	14.4507		85	85	85	85
	34.5	18.586	16.054	9.181	14.607		85	85	85	85
	35	18.477	16.127	9.337	14.647		85	85	85	85
	35.5	18.648	16.426	9.326	14.8		85	85	85	85
	36	18.568	15.767	10.371	14.902		85	85	85	85
	36.5	18.627	15.821	10.306	14.918		85	85	85	85
	37	18.978	16.044	10.44	15.154		85	85	85	85
	37.5	19.473	16.143	10.525	15.3803		85	85	85	85
	38	19.279	15.371	10.505	15.0517		85	85	85	85
	38.5	19.587	15.861	10.543	15.3303		85	85	85	85
	39	19.792	15.532	10.798	15.374		85	85	85	85
	39.5	19.928	16.275	11.194	15.799		85	85	85	85
	40	20.27	16.623	10.957	15.95		85	85	85	85
	40.5	20.423	16.335	11.312	16.0233		85	85	85	85
	41	20.586	16.606	10.998	16.0633		85	85	85	85
	41.5	20.95	16.593	10.932	16.1583		85	85	85	85
	42	21.45	17.013	11.034	16.499		85	85	85	85
	42.5	21.352	17.068	10.857	16.4257		85	85	85	85
	43	20.807	16.561	11.397	16.255		85	85	85	85
	43.5	21.288	17.459	10.925	16.5573		85	85	85	85
	44	21.687	18.209	11.024	16.9733		85	85	85	85
	44.5	21.762	18.479	11.129	17.1233		85	85	85	85
	45	21.845	18.597	11.182	17.208		85	85	85	85
	45.5	21.845	18.591	10.871	17.1023		85	85	85	85
	46	22.173	18.688	10.959	17.2733		85	85	85	85
	46.5	22.807	19.079	11.068	17.6513		85	85	85	85
	47	22.722	19.283	11.346	17.7837		85	85	85	85
	47.5	22.734	19.882	11.111	17.909		85	85	85	85
	48	22.616	19.838	11.253	17.9023		85	85	85	85
	48.5	22.822	20.708	11.297	18.2757		85	85	85	85
	49	23.08	21.386	11.45	18.6387		85	85	85	85
	49.5	23.466	21.543	11.394	18.801		85	85	85	85
	50	23.338	20.931	11.685	18.6513		85	85	85	85
	50.5	23.318	21.159	11.597	18.6913		85	85	85	85
	51	24.158	21.584	11.656	19.1327		85	85	85	85
	51.5	24.131	21.669	11.922	19.2407		85	85	85	85
	52	24.31	22.364	12.102	19.592		85	85	85	85
	52.5	24.58	22.117	11.94	19.5457		85	85	85	85
	53	24.481	22.281	12.011	19.591		85	85	85	85
	53.5	24.464	22.258	11.828	19.5167		85	85	85	85
	54	24.596	22.489	12.12	19.735		85	85	85	85
	54.5	24.622	22.737	12.037	19.7987		85	85	85	85
	55	24.908	22.768	12.154	19.9433		85	85	85	85
	55.5	24.876	23.058	12.674	20.2027		85	85	85	85
	56	24.706	23.957	12.895	20.5193		85	85	85	85
	56.5	24.653	23.417	12.777	20.2823		85	85	85	85
	57	24.67	23.858	12.823	20.4503		85	85	85	85
	57.5	25.232	24.516	12.81	20.8527		85	85	85	85
	58	25.562	24.692	12.882	21.0453		85	85	85	85
	58.5	25.341	24.748	12.914	21.001		85	85	85	85
	59	25.623	24.83	12.677	21.0433		85	85	85	85
	59.5	26.051	25.108	12.881	21.3467		85	85	85	85
	60	26.372	24.961	12.956	21.4297		85	85	85	85
	60.5	26.118	25.665	12.827	21.5367		85	85	85	85
	61	25.852	25.51	13.188	21.5167		85	85	85	85
	61.5	26.106	26.592	13.369	22.0223		85	85	85	85
	62	26.362	26.219	13.649	22.0767		85	85	85	85
	62.5	26.347	26.642	13.778	22.2557		85	85	85	85
	63	26.614	26.567	13.251	22.144		85	85	85	85
	63.5	26.913	26.045	13.7	22.2193		85	85	85	85
	64	27.466	26.588	13.786	22.6133		85	85	85	85
	64.5	27.747	27.021	13.397	22.7217		85	85	85	85
	65	27.221	27.09	14.125	22.812		85	85	85	85
	65.5	27.522	27.435	13.976	22.9777		85	85	85	85
	66	27.114	27.454	13.547	22.705		85	85	85	85
	66.5	26.125	27.813	13.596	22.5113		85	85	85	85
	67	26.293	28.055	13.702	22.6833		85	85	85	85
	67.5	25.839	28.022	13.851	22.5707		85	85	85	85
	68	25.788	28.733	14.778	23.0997		85	85	85	85
	68.5	26.602	28.466	15.527	23.5317		85	85	85	85
	69	27.064	28.505	15.475	23.6813		85	85	85	85
	69.5	28.898	28.151	15.592	24.2137		85	85	85	85
	70	28.8	28.382	15.52	24.234		85	85	85	85
	70.5	28.716	28.326	15.483	24.175		85	85	85	85
	71	29.048	28.465	15.521	24.3447		85	85	85	85
	71.5	29.369	29.806	15.773	24.9827		85	85	85	85

## Sheet: PbDNA10
		Mean								Max
	Hours	221107		221113		221212		Ave		221107		221113		221212		Ave
	6	4.774	4.777	3.03	3.043	3.14	3.426	3.69833		8	8	6	6	7	7	7
	6.5	4.805	4.777	3.044	3.061	2.993	3.093	3.62883		8	11	7	6	5	6	7.16667
	7	4.77	4.741	3.005	3.021	3.324	3.552	3.7355		13	9	6	7	6	7	8
	7.5	4.138	4.099	3.005	3.001	2.99	3.117	3.39167		25	7	7	6	5	6	9.33333
	8	4.103	4.076	2.992	3.034	2.978	3.044	3.37117		7	8	6	7	5	6	6.5
	8.5	4.084	4.058	3.413	3.481	3.259	3.057	3.55867		7	8	10	7	9	6	7.83333
	9	3.955	3.931	3.455	3.509	3.148	3.358	3.55933		7	7	7	7	5	6	6.5
	9.5	3.982	3.973	3.372	3.497	2.997	3.092	3.4855		7	7	7	7	5	7	6.66667
	10	3.998	3.95	3.384	3.48	2.994	3.127	3.48883		7	7	7	21	10	11	10.5
	10.5	3.963	3.95	3.452	3.486	2.96	3.081	3.482		8	7	7	7	5	6	6.66667
	11	3.981	3.95	3.374	3.438	2.988	3.056	3.4645		8	7	6	7	5	6	6.5
	11.5	3.926	3.95	3.393	3.483	2.948	2.959	3.44317		7	20	7	7	5	6	8.66667
	12	3.97	3.95	3.494	3.528	2.993	3.115	3.50833		7	8	8	7	5	6	6.83333
	12.5	3.97	3.95	3.449	3.486	2.986	3	3.4735		8	13	8	8	5	6	8
	13	3.958	3.95	3.513	3.581	3.131	3.404	3.5895		7	9	8	7	17	6	9
	13.5	3.928	3.95	3.555	3.556	3.156	3.371	3.586		7	10	10	8	7	6	8
	14	3.96	3.95	3.557	3.507	3.148	3.117	3.53983		7	8	14	8	7	5	8.16667
	14.5	3.971	3.95	3.575	3.557	2.963	2.923	3.48983		7	8	35	9	6	10	12.5
	15	3.931	3.95	3.54	3.606	2.911	2.892	3.47167		8	64	11	9	5	4	16.8333
	15.5	4.014	3.95	3.677	3.667	2.885	2.915	3.518		10	10	11	10	6	10	9.5
	16	4.017	3.95	3.605	3.646	2.881	2.887	3.49767		10	9	13	11	8	5	9.33333
	16.5	4.009	3.95	3.701	3.736	2.943	2.944	3.54717		13	10	19	12	7	5	11
	17	4.054	3.95	3.651	3.694	2.889	2.884	3.52033		14	11	16	13	7	6	11.1667
	17.5	4.092	3.95	3.622	3.771	2.921	2.892	3.54133		16	11	16	12	9	7	11.8333
	18	4.133	3.95	3.704	3.746	2.998	2.997	3.588		15	13	15	13	10	8	12.3333
	18.5	4.143	3.95	3.639	3.692	2.914	2.908	3.541		16	18	13	12	11	12	13.6667
	19	4.191	3.95	3.723	3.731	2.949	2.945	3.5815		18	14	14	17	12	8	13.8333
	19.5	4.219	3.95	3.669	3.666	2.979	2.961	3.574		21	35	15	13	14	10	18
	20	4.239	3.95	3.718	3.709	2.97	2.933	3.5865		23	19	16	17	14	10	16.5
	20.5	4.291	3.95	3.827	3.707	2.948	2.916	3.6065		27	20	19	19	20	12	19.5
	21	4.325	3.95	3.795	3.799	2.961	2.941	3.6285		30	21	20	23	20	14	21.3333
	21.5	4.333	3.95	3.897	3.833	2.963	2.937	3.65217		33	21	22	23	20	14	22.1667
	22	4.295	3.95	3.956	3.865	2.967	2.902	3.65583		32	24	24	27	25	19	25.1667
	22.5	4.335	3.95	3.957	3.83	2.945	2.881	3.64967		35	24	24	27	28	18	26
	23	4.333	3.95	4.001	3.869	2.983	2.899	3.6725		37	74	23	41	26	20	36.8333
	23.5	4.438	3.95	4.044	3.92	2.98	2.892	3.704		38	31	32	30	26	25	30.3333
	24	4.479	3.95	3.484	3.376	2.984	2.884	3.52617		38	29	30	25	27	28	29.5
	24.5	4.446	3.95	3.559	3.393	2.922	2.813	3.51383		39	31	25	35	30	26	31
	25	4.526	3.95	3.509	3.335	2.991	2.933	3.54067		42	33	23	23	31	34	31
	25.5	4.633	3.95	3.509	3.31	3.03	2.93	3.56033		46	34	23	19	31	35	31.3333
	26	4.652	3.95	3.658	3.436	3.049	2.894	3.6065		52	43	36	23	31	32	36.1667
	26.5	4.693	3.95	3.707	3.431	3.097	2.971	3.6415		60	33	34	20	40	44	38.5
	27	4.762	3.95	3.83	3.448	2.996	2.768	3.62567		69	36	38	20	38	36	39.5
	27.5	4.833	3.95	3.723	3.57	3.085	2.926	3.68117		57	40	29	24	41	33	37.3333
	28	4.954	3.95	3.905	3.541	3.07	2.798	3.703		68	47	32	24	42	37	41.6667
	28.5	5.136	3.95	4.009	3.653	2.432	2.27	3.575		73	52	34	26	38	38	43.5
	29	5.182	3.95	4.034	3.704	2.425	2.276	3.59517		83	52	36	31	41	39	47
	29.5	5.233	3.95	4.332	3.732	2.36	2.226	3.63883		85	61	41	38	37	43	50.8333
	30	5.415	3.95	4.11	3.717	2.521	2.253	3.661		85	69	36	39	36	31	49.3333
	30.5	5.444	3.95	4.359	3.864	2.41	2.307	3.72233		85	81	42	38	48	24	53
	31	5.564	3.95	5.099	4.525	2.368	2.313	3.96983		85	85	46	38	44	28	54.3333
	31.5	5.549	3.95	5.15	4.654	2.392	2.26	3.9925		85	85	49	38	42	21	53.3333
	32	5.76	3.95	5.218	4.664	2.415	2.316	4.05383		85	85	52	48	42	27	56.5
	32.5	5.77	3.95	5.07	4.537	2.402	2.306	4.00583		85	85	70	44	38	30	58.6667
	33	5.79	3.95	5.159	4.524	2.551	2.376	4.05833		85	85	57	46	43	30	57.6667
	33.5	5.958	3.95	5.262	4.597	2.566	2.404	4.12283		85	85	57	51	44	32	59
	34	6.063	3.95	5.626	4.877	2.578	2.425	4.25317		85	85	79	50	44	37	63.3333
	34.5	5.992	3.95	5.374	4.892	2.484	2.374	4.17767		85	85	60	56	45	33	60.6667
	35	6.095	3.95	5.738	4.992	2.547	2.403	4.2875		85	85	59	61	47	39	62.6667
	35.5	6.216	3.95	5.365	4.644	2.899	2.678	4.292		85	85	62	80	60	47	69.8333
	36	6.226	3.95	5.312	4.658	3.093	2.749	4.33133		85	85	57	62	56	41	64.3333
	36.5	6.21	3.95	5.29	4.764	2.913	2.645	4.29533		85	85	55	50	63	48	64.3333
	37	6.476	3.95	5.437	4.788	2.908	2.786	4.39083		85	85	67	54	67	49	67.8333
	37.5	6.525	3.95	5.511	4.877	2.965	2.723	4.42517		85	85	63	50	69	60	68.6667
	38	6.739	3.95	5.519	4.767	2.891	2.668	4.42233		85	85	61	47	68	58	67.3333
	38.5	6.81	3.95	5.59	4.876	2.883	2.668	4.46283		85	85	71	52	66	58	69.5
	39	6.983	3.95	5.388	4.947	2.876	2.651	4.46583		85	85	79	50	67	57	70.5
	39.5	7.075	3.95	5.877	5.138	2.93	2.651	4.6035		85	85	76	53	69	55	70.5
	40	7.295	3.95	5.938	5.185	2.918	2.735	4.67017		85	85	73	52	67	71	72.1667
	40.5	7.407	3.95	6.137	5.301	2.99	2.732	4.75283		85	85	85	60	68	78	76.8333
	41	7.629	3.95	6.189	5.3	3.041	2.799	4.818		85	85	85	61	71	85	78.6667
	41.5	7.585	3.95	6.31	5.622	3.01	2.788	4.8775		85	85	85	62	75	79	78.5
	42	7.732	3.95	6.239	5.569	3.003	2.799	4.882		85	85	85	60	67	72	75.6667
	42.5	7.792	3.95	6.504	5.778	3.064	2.813	4.9835		85	85	85	64	71	71	76.8333
	43	7.717	3.95	6.424	5.622	3.05	2.845	4.93467		85	85	85	61	71	65	75.3333
	43.5	7.886	3.95	6.75	5.974	3.113	2.865	5.08967		85	85	85	60	73	71	76.5
	44	8.018	3.95	6.918	6.332	3.137	2.906	5.21017		85	85	85	70	77	63	77.5
	44.5	8.235	3.95	7.102	6.366	3.209	2.948	5.30167		85	85	85	74	63	70	77
	45	8.288	3.95	7.242	6.566	3.229	2.891	5.361		85	85	85	78	72	65	78.3333
	45.5	8.512	3.95	7.289	6.556	3.116	2.887	5.385		85	85	85	79	68	59	76.8333
	46	8.927	3.95	7.301	6.603	3.1	2.901	5.46367		85	85	85	74	56	63	74.6667
	46.5	8.966	3.95	7.526	6.918	3.139	2.933	5.572		85	85	85	85	64	66	78.3333
	47	9.189	3.95	7.718	6.793	3.215	2.982	5.64117		85	85	85	85	65	72	79.5
	47.5	9.182	3.95	7.849	6.837	3.102	2.901	5.63683		85	85	85	85	62	68	78.3333
	48	9.062	3.95	7.886	7.337	3.156	2.963	5.72567		85	85	85	85	63	78	80.1667
	48.5	9.297	3.95	8.047	7.584	3.17	2.939	5.83117		85	85	85	85	69	76	80.8333
	49	9.46	3.95	8.166	7.901	3.101	2.927	5.9175		85	85	85	85	62	75	79.5
	49.5	9.698	3.95	8.359	7.976	3.187	2.953	6.0205		85	85	85	85	67	82	81.5
	50	9.41	3.95	8.384	8.046	3.126	2.925	5.9735		85	85	85	85	62	75	79.5
	50.5	9.635	3.95	8.545	8.339	3.092	2.891	6.07533		85	85	85	85	65	72	79.5
	51	9.783	3.95	8.963	8.656	3.161	2.961	6.24567		85	85	85	85	68	74	80.3333
	51.5	9.983	3.95	8.863	8.563	3.121	2.964	6.24067		85	85	85	85	71	75	81
	52	9.984	3.95	9.238	9.161	3.115	2.952	6.4		85	85	85	85	65	69	79
	52.5	10.487	3.95	9.413	9.015	3.161	2.976	6.50033		85	85	85	85	67	67	79
	53	10.365	3.95	9.316	9.348	3.187	2.965	6.52183		85	85	85	85	65	67	78.6667
	53.5	10.684	3.95	9.726	9.654	3.11	2.876	6.66667		85	85	85	85	62	58	76.6667
	54	10.856	3.95	9.873	9.738	3.179	2.936	6.75533		85	85	85	85	68	60	78
	54.5	10.973	3.95	9.863	9.939	3.169	2.9	6.799		85	85	85	85	70	64	79
	55	10.967	3.95	10.277	10.041	3.216	2.948	6.89983		85	85	85	85	71	60	78.5
	55.5	10.933	3.95	10.448	10.451	3.214	2.977	6.9955		85	85	85	85	71	64	79.1667
	56	11.221	3.95	10.254	10.449	3.251	3	7.02083		85	85	85	85	82	62	80.6667
	56.5	11.222	3.95	10.818	10.061	3.258	3.077	7.06433		85	85	85	85	85	66	81.8333
	57	11.19	3.95	10.899	10.711	3.195	3.042	7.1645		85	85	85	85	85	63	81.3333
	57.5	11.343	3.95	10.932	10.915	3.249	3.071	7.24333		85	85	85	85	85	67	82
	58	11.401	3.95	11.231	11.18	3.26	3.083	7.35083		85	85	85	85	81	71	82
	58.5	11.387	3.95	11.503	11.543	3.241	3.097	7.4535		85	85	85	85	72	71	80.5
	59	11.56	3.95	11.962	12.012	3.181	3.032	7.61617		85	85	85	85	61	70	78.5
	59.5	11.483	3.95	11.382	11.788	3.141	3.096	7.47333		85	85	85	85	62	70	78.6667
	60	11.536	3.95	11.873	12.086	3.204	3.059	7.618		85	85	85	85	71	69	80
	60.5	11.456	3.95	11.609	11.789	3.198	3.018	7.50333		85	85	85	85	79	71	81.6667
	61	11.635	3.95	12.298	12.726	3.209	3.048	7.811		85	85	85	85	75	72	81.1667
	61.5	11.375	3.95	13.075	13.245	3.301	3.149	8.01583		85	85	85	85	84	72	82.6667
	62	11.856	3.95	13.386	13.558	3.304	3.177	8.20517		85	85	85	85	85	70	82.5
	62.5	11.693	3.95	13.581	13.746	3.259	3.193	8.237		85	85	85	85	82	73	82.5
	63	11.792	3.95	13.5	13.691	3.26	3.205	8.233		85	85	85	85	85	84	84.8333
	63.5	11.685	3.95	13.29	13.284	3.125	3.131	8.0775		85	85	85	85	71	83	82.3333
	64	12.323	3.95	13.753	13.96	3.157	3.183	8.38767		85	85	85	85	70	85	82.5
	64.5	12.002	3.95	13.527	13.944	3.278	3.329	8.33833		85	85	85	85	68	85	82.1667
	65	12.081	3.95	13.856	14.333	3.179	3.249	8.44133		85	85	85	85	61	85	81
	65.5	12.23	3.95	13.939	14.313	3.144	3.202	8.463		85	85	85	85	60	84	80.6667
	66	12.165	3.95	14.243	14.697	3.162	3.221	8.573		85	85	85	85	61	85	81
	66.5	10.799	3.95	14.406	14.896	3.129	3.262	8.407		85	85	85	85	58	85	80.5
	67	10.901	3.95	14.723	15.089	3.193	3.287	8.52383		85	85	85	85	63	85	81.3333
	67.5	10.902	3.95	14.549	15.074	3.202	3.284	8.4935		85	85	85	85	63	85	81.3333
	68	10.7	3.95	15.209	16.166	3.432	3.564	8.83683		85	85	85	85	80	85	84.1667
	68.5	10.916	3.95	15.377	16.554	3.526	3.655	8.99633		85	85	85	85	80	85	84.1667
	69	11.151	3.95	15.375	16.426	3.551	3.694	9.0245		85	85	85	85	79	85	84
	69.5	12.509	3.95	15.771	16.751	3.502	3.686	9.3615		85	85	85	85	77	85	83.6667
	70	12.366	3.95	15.712	16.76	3.543	3.704	9.33917		85	85	85	85	78	85	83.8333
	70.5	11.985	3.95	16.013	17.148	3.598	3.762	9.40933		85	85	85	85	80	85	84.1667
	71	12.527	3.95	16.053	17.327	3.612	3.804	9.5455		85	85	85	85	79	85	84
	71.5	12.474	3.95	16.467	17.455	3.646	3.688	9.61333		85	85	85	85	80	85	84.1667

## Sheet: PbRNA50
		Mean								Max
	Hours	221107		221113		221212		Ave		221107		221113		221212		Ave
	6	4.781	4.886	2.98	3.084	3.154	3.106	3.66517		11	8	6	9	5	6	7.5
	6.5	4.812	4.828	2.972	3.063	2.991	3.098	3.62733		10	8	6	7	9	6	7.66667
	7	4.787	4.832	2.964	2.998	3.094	3.142	3.63617		10	9	5	6	5	44	13.1667
	7.5	4.718	4.746	2.946	2.999	2.974	3.094	3.5795		8	8	5	7	5	7	6.66667
	8	4.154	4.158	2.947	3.001	2.973	3.034	3.37783		9	8	14	6	5	6	8
	8.5	4.09	4.108	2.946	3.001	2.991	3.073	3.36817		7	8	13	7	5	85	20.8333
	9	3.989	4	3.212	3.465	2.94	3.001	3.4345		8	7	6	7	4	6	6.33333
	9.5	3.999	3.997	3.141	3.408	3.147	3.403	3.51583		7	7	6	7	5	9	6.83333
	10	3.965	3.999	3.18	3.43	2.91	2.963	3.40783		8	7	10	7	4	6	7
	10.5	3.957	4.014	3.223	3.498	2.979	3.062	3.4555		8	7	6	8	5	7	6.83333
	11	3.975	3.98	3.146	3.418	2.974	3.049	3.42367		7	7	6	8	4	6	6.33333
	11.5	3.919	3.977	3.178	3.423	2.919	2.956	3.39533		8	10	6	8	5	6	7.16667
	12	3.955	4.004	3.148	3.466	2.983	3.096	3.442		9	7	6	8	6	7	7.16667
	12.5	3.931	3.965	3.248	3.396	2.959	3.005	3.41733		9	23	15	7	5	6	10.8333
	13	3.957	3.989	3.235	3.518	3.002	3.147	3.47467		10	9	6	12	5	7	8.16667
	13.5	3.952	3.988	3.251	3.486	2.989	3.083	3.45817		57	10	6	8	6	6	15.5
	14	3.964	3.987	3.166	3.482	3.007	3.15	3.45933		9	9	7	20	6	15	11
	14.5	3.965	4.001	3.256	3.562	2.985	3.074	3.47383		10	10	9	11	16	7	10.5
	15	3.96	4.016	3.312	3.562	2.889	2.984	3.45383		10	14	9	12	7	7	9.83333
	15.5	4.001	4.057	3.274	3.556	2.841	2.923	3.442		11	14	9	13	7	6	10
	16	3.992	4.056	3.294	3.564	2.851	2.926	3.44717		11	15	11	14	10	10	11.8333
	16.5	4.027	4.052	3.409	3.654	2.837	2.935	3.48567		10	14	10	16	8	7	10.8333
	17	4.022	4.073	3.379	3.631	2.874	2.949	3.488		10	16	12	16	12	20	14.3333
	17.5	4.073	4.101	3.237	3.598	2.861	2.953	3.4705		14	16	15	17	12	8	13.6667
	18	4.08	4.112	3.358	3.668	2.883	2.977	3.513		18	15	15	19	15	9	15.1667
	18.5	4.107	4.142	3.414	3.692	2.908	2.967	3.53833		18	21	17	21	16	8	16.8333
	19	4.125	4.15	3.345	3.66	2.839	2.973	3.51533		24	21	18	22	29	12	21
	19.5	4.11	4.17	3.291	3.596	2.904	2.972	3.50717		22	25	20	25	15	15	20.3333
	20	4.13	4.17	3.36	3.641	2.919	2.998	3.53633		25	29	24	26	12	17	22.1667
	20.5	4.189	4.206	3.352	3.601	2.893	2.974	3.53583		29	46	25	25	19	16	26.6667
	21	4.173	4.213	3.355	3.626	2.887	2.996	3.54167		33	31	23	33	20	19	26.5
	21.5	4.137	4.247	3.46	3.618	2.964	3.019	3.57417		33	37	24	38	30	18	30
	22	4.17	4.325	3.502	3.785	2.874	2.99	3.60767		36	37	24	41	30	24	32
	22.5	4.139	4.286	3.529	3.763	2.922	2.996	3.60583		37	39	26	41	26	26	32.5
	23	4.173	4.293	3.341	3.744	2.795	2.879	3.5375		34	43	24	42	22	52	36.1667
	23.5	4.188	4.298	3.436	3.707	2.868	3.011	3.58467		36	46	27	46	21	28	34
	24	4.238	4.375	3.02	3.249	2.795	3.037	3.45233		45	46	21	37	19	34	33.6667
	24.5	4.334	4.376	3.093	3.247	2.772	2.951	3.46217		55	45	24	35	26	32	36.1667
	25	4.301	4.386	3.041	3.235	2.693	3.003	3.44317		44	44	23	36	26	27	33.3333
	25.5	4.309	4.412	3.071	3.222	2.907	3.034	3.4925		49	43	26	41	24	38	36.8333
	26	4.355	4.493	3.09	3.204	2.843	3.041	3.50433		51	49	24	32	24	37	36.1667
	26.5	4.403	4.548	3.101	3.271	2.861	3.04	3.53733		85	56	26	35	24	41	44.5
	27	4.419	4.639	3.092	3.241	2.864	2.95	3.53417		82	66	23	30	27	46	45.6667
	27.5	4.467	4.607	3.072	3.232	2.74	2.898	3.50267		70	55	27	42	30	48	45.3333
	28	4.526	4.72	3.103	3.25	2.662	2.862	3.5205		82	58	26	40	31	51	48
	28.5	4.593	4.849	3.106	3.27	2.175	2.299	3.382		76	71	27	31	20	42	44.5
	29	4.667	4.917	3.088	3.263	2.188	2.305	3.40467		80	74	27	36	24	40	46.8333
	29.5	4.675	5.056	3.065	3.218	2.222	2.383	3.4365		84	70	29	32	27	61	50.5
	30	4.694	5.004	3.093	3.254	2.215	2.529	3.46483		85	74	43	34	25	56	52.8333
	30.5	4.757	5.128	3.184	3.324	2.237	2.297	3.48783		85	76	42	33	26	29	48.5
	31	4.734	5.201	3.628	3.889	2.211	2.336	3.6665		85	76	33	42	21	45	50.3333
	31.5	4.819	5.284	3.481	3.796	2.241	2.356	3.66283		85	72	33	45	22	45	50.3333
	32	4.865	5.352	3.698	3.964	2.242	2.487	3.768		85	76	32	45	25	54	52.8333
	32.5	5.005	5.397	3.469	3.826	2.292	2.37	3.7265		85	85	32	50	29	38	53.1667
	33	4.929	5.444	3.464	3.841	2.329	2.472	3.7465		85	85	32	48	37	47	55.6667
	33.5	4.995	5.438	3.568	3.868	2.346	2.507	3.787		85	85	38	46	43	54	58.5
	34	4.987	5.556	3.568	3.793	2.356	2.554	3.80233		85	85	30	49	40	60	58.1667
	34.5	5.039	5.635	3.481	3.811	2.332	2.473	3.79517		85	85	32	46	33	48	54.8333
	35	5.095	5.663	3.359	3.878	2.372	2.535	3.817		81	85	30	50	49	56	58.5
	35.5	5.13	5.801	3.307	3.519	2.386	2.502	3.77417		81	85	33	46	41	51	56.1667
	36	5.084	5.725	3.256	3.475	2.697	3.02	3.87617		85	85	34	47	65	66	63.6667
	36.5	5.092	5.816	3.27	3.523	2.584	2.971	3.876		85	85	32	45	69	73	64.8333
	37	5.132	5.925	3.272	3.546	2.618	2.906	3.89983		85	85	33	52	54	72	63.5
	37.5	5.204	6.12	3.343	3.572	2.607	2.952	3.96633		85	85	35	49	53	75	63.6667
	38	5.343	6.078	3.224	3.467	2.605	2.938	3.9425		85	85	37	48	60	79	65.6667
	38.5	5.341	6.295	3.32	3.533	2.575	2.861	3.9875		85	85	36	60	57	83	67.6667
	39	5.407	6.403	3.222	3.432	2.555	2.794	3.96883		85	85	32	51	46	82	63.5
	39.5	5.471	6.621	3.365	3.546	2.651	2.958	4.102		85	85	36	61	54	85	67.6667
	40	5.495	6.674	3.35	3.599	2.576	2.828	4.087		85	85	38	63	46	82	66.5
	40.5	5.64	6.76	3.399	3.611	2.668	2.887	4.16083		85	85	39	56	51	76	65.3333
	41	5.586	6.938	3.393	3.568	2.611	2.774	4.145		85	85	45	64	49	76	67.3333
	41.5	5.71	7.046	3.466	3.607	2.618	2.819	4.211		85	85	48	72	48	83	70.1667
	42	5.759	7.108	3.483	3.62	2.603	2.89	4.24383		85	85	46	77	58	85	72.6667
	42.5	5.847	7.136	3.494	3.613	2.669	2.895	4.27567		85	85	48	63	60	85	71
	43	5.675	7.099	3.333	3.529	2.647	3.051	4.22233		85	85	49	68	51	85	70.5
	43.5	5.636	7.1	3.596	3.626	2.623	2.953	4.25567		85	85	53	67	57	85	72
	44	5.68	7.236	3.643	3.655	2.609	2.887	4.285		79	85	79	72	46	85	74.3333
	44.5	5.791	7.517	3.656	3.632	2.614	2.97	4.36333		74	85	70	72	53	85	73.1667
	45	5.77	7.644	3.648	3.662	2.631	2.957	4.38533		78	85	60	73	55	85	72.6667
	45.5	5.802	7.674	3.702	3.617	2.625	2.904	4.38733		82	85	73	78	57	85	76.6667
	46	6.035	7.888	3.617	3.579	2.595	2.918	4.43867		85	85	79	73	51	85	76.3333
	46.5	5.98	8.024	3.735	3.548	2.617	2.948	4.47533		84	85	76	83	55	85	78
	47	6.166	8.19	3.752	3.494	2.645	3.071	4.553		85	85	85	85	51	85	79.3333
	47.5	6.098	8.346	3.854	3.495	2.623	3.018	4.57233		85	85	85	85	52	85	79.5
	48	5.966	8.291	3.809	3.615	2.624	3.034	4.5565		85	85	85	85	52	85	79.5
	48.5	6.014	8.411	3.944	3.573	2.638	3.125	4.6175		85	85	61	73	54	85	73.8333
	49	6.073	8.471	3.968	3.658	2.635	3.121	4.65433		85	85	61	77	55	85	74.6667
	49.5	6.334	8.771	3.988	3.646	2.624	3.13	4.74883		85	85	62	77	49	85	73.8333
	50	6.082	8.619	3.913	3.508	2.65	3.149	4.6535		85	85	58	78	53	85	74
	50.5	5.838	8.783	3.924	3.522	2.615	3.11	4.632		85	85	60	80	57	85	75.3333
	51	6.344	8.976	4.012	3.659	2.63	3.12	4.79017		85	85	58	85	56	85	75.6667
	51.5	6.43	8.982	3.975	3.57	2.692	3.224	4.81217		85	85	59	81	57	85	75.3333
	52	6.352	9.217	4.149	3.615	2.634	3.172	4.8565		85	85	59	75	56	85	74.1667
	52.5	6.609	9.466	4.02	3.495	2.662	3.246	4.91633		85	85	59	77	60	85	75.1667
	53	6.522	9.393	3.947	3.395	2.688	3.342	4.88117		85	85	57	79	54	85	74.1667
	53.5	6.529	9.584	4.047	3.637	2.639	3.266	4.95033		85	85	66	85	54	85	76.6667
	54	6.529	9.663	4.073	3.549	2.628	3.262	4.95067		85	85	77	85	50	85	77.8333
	54.5	6.61	9.848	4.119	3.489	2.68	3.399	5.02417		85	85	74	85	54	85	78
	55	6.617	9.865	3.999	3.32	2.62	3.411	4.972		85	85	82	85	51	85	78.8333
	55.5	6.614	9.908	3.946	3.181	2.728	3.421	4.96633		85	85	73	78	54	85	76.6667
	56	6.758	10.018	4.104	3.274	2.723	3.449	5.05433		85	85	78	85	52	85	78.3333
	56.5	6.786	10.266	4.099	3.335	2.724	3.528	5.123		85	85	79	85	58	85	79.5
	57	6.798	10.237	4.225	3.301	2.709	3.523	5.13217		85	85	80	85	62	85	80.3333
	57.5	7.054	10.5	4.099	3.242	2.76	3.618	5.21217		85	85	85	85	66	85	81.8333
	58	6.905	10.624	4.21	3.164	2.743	3.633	5.21317		85	85	84	85	66	85	81.6667
	58.5	6.938	10.693	4.174	3.221	2.753	3.713	5.24867		85	85	78	85	66	85	80.6667
	59	7.063	11.227	4.186	3.293	2.706	3.636	5.35183		85	85	85	85	61	85	81
	59.5	6.921	10.98	4.176	3.34	2.717	3.632	5.29433		85	85	85	85	67	85	82
	60	7.238	11.596	4.054	3.187	2.748	3.812	5.43917		85	85	85	85	67	85	82
	60.5	7.234	11.529	4.36	3.393	2.77	3.802	5.51467		85	85	85	85	73	85	83
	61	7.094	11.64	4.394	3.377	2.755	3.834	5.51567		85	85	85	85	71	85	82.6667
	61.5	7.089	11.66	4.675	3.522	2.834	3.935	5.61917		85	85	85	85	67	85	82
	62	7.168	12.023	4.673	3.381	2.859	4.02	5.68733		85	85	85	85	73	85	83
	62.5	7.239	11.981	4.661	3.394	2.849	4.001	5.6875		85	85	85	85	70	85	82.5
	63	7.388	12.273	4.721	3.326	2.78	4.006	5.749		85	85	85	85	69	85	82.3333
	63.5	7.449	12.405	4.572	3.253	2.488	3.958	5.6875		85	85	85	85	68	85	82.1667
	64	7.877	12.915	4.771	3.382	2.819	4.011	5.9625		85	85	85	85	70	85	82.5
	64.5	8.021	12.788	4.663	3.323	2.831	3.991	5.93617		85	85	85	85	72	85	82.8333
	65	7.907	13.216	4.752	3.315	2.917	4.219	6.05433		85	85	85	85	79	85	84
	65.5	8.035	13.588	4.741	3.345	2.863	4.147	6.11983		85	85	85	85	85	85	85
	66	7.78	13.973	4.795	3.23	2.839	3.984	6.10017		85	85	85	85	85	85	85
	66.5	7.287	12.241	4.956	3.297	2.85	4.029	5.77667		85	85	85	85	85	85	85
	67	7.343	12.31	4.959	3.375	2.875	4.053	5.81917		85	85	85	85	85	85	85
	67.5	7.421	12.574	5.083	3.367	2.909	4.032	5.89767		85	85	85	85	85	85	85
	68	7.316	12.928	5.355	3.412	3.035	4.487	6.08883		85	85	85	85	85	85	85
	68.5	7.373	12.804	5.505	3.423	3.135	4.571	6.13517		85	85	85	85	85	85	85
	69	7.732	13.19	5.357	3.37	3.149	4.561	6.2265		85	85	85	85	85	85	85
	69.5	8.556	14.734	5.574	3.472	3.171	4.663	6.695		85	85	85	85	85	85	85
	70	8.514	14.979	5.153	3.375	3.199	4.652	6.64533		85	85	85	85	85	85	85
	70.5	8.543	14.715	5.184	3.347	3.22	4.679	6.61467		85	85	85	85	85	85	85
	71	8.816	15.06	5.271	3.248	3.231	4.644	6.71167		85	85	85	85	85	85	85
	71.5	8.962	15.196	5.59	3.349	3.26	4.793	6.85833		85	85	85	85	85	85	85

## Sheet: PbRNA100
		Mean								Max
	Hours	221107		221113		221212		Ave		221107		221113		221212		Ave
	6	4.832	4.756	3.079	3.07	2.991	2.99	3.61967		8	8	7	18	10	5	9.33333
	6.5	4.787	4.768	3.062	3.065	2.981	2.973	3.606		8	20	7	6	4	5	8.33333
	7	4.746	4.675	3.011	3.006	2.994	3.173	3.60083		8	8	7	6	5	6	6.66667
	7.5	4.679	4.641	2.985	2.992	2.966	2.961	3.53733		8	8	6	7	4	5	6.33333
	8	4.099	4.016	2.977	2.985	2.957	2.946	3.33		7	12	6	10	5	5	7.5
	8.5	4.047	3.991	3.023	3.165	2.99	2.965	3.3635		7	8	7	7	4	5	6.33333
	9	3.965	3.902	3.429	3.444	2.908	2.977	3.4375		7	7	6	7	4	11	7
	9.5	3.979	3.946	3.306	3.394	2.991	2.974	3.43167		8	7	7	7	5	5	6.5
	10	3.964	3.935	3.399	3.398	2.894	2.973	3.42717		7	7	7	8	4	5	6.33333
	10.5	3.96	3.93	3.434	3.426	2.939	2.966	3.4425		7	7	7	9	5	5	6.66667
	11	3.965	3.948	3.345	3.363	2.952	2.97	3.42383		7	7	7	6	5	5	6.16667
	11.5	3.922	3.898	3.368	3.355	2.827	2.821	3.36517		7	7	7	8	4	8	6.83333
	12	3.953	3.911	3.44	3.469	2.967	2.953	3.44883		7	7	7	11	4	5	6.83333
	12.5	3.963	3.91	3.429	3.471	2.959	2.967	3.44983		8	7	9	11	4	5	7.33333
	13	3.953	3.905	3.504	3.456	2.99	2.98	3.46467		7	7	9	10	5	6	7.33333
	13.5	3.891	3.906	3.437	3.473	2.985	2.991	3.44717		10	9	9	10	5	5	8
	14	3.916	3.904	3.464	3.423	2.984	2.985	3.446		8	10	10	10	5	6	8.16667
	14.5	3.916	3.93	3.597	3.498	2.944	2.936	3.47017		8	10	11	12	4	5	8.33333
	15	3.909	3.941	3.529	3.56	2.848	2.842	3.43817		8	12	13	14	13	6	11
	15.5	3.945	3.94	3.507	3.553	2.818	2.837	3.43333		9	12	14	15	4	7	10.1667
	16	3.962	3.935	3.619	3.608	2.819	2.85	3.4655		11	14	17	19	4	8	12.1667
	16.5	3.953	3.957	3.62	3.59	2.818	2.841	3.46317		12	15	17	16	4	8	12
	17	3.955	3.994	3.603	3.592	2.834	2.852	3.47167		13	19	19	21	5	9	14.3333
	17.5	3.998	4.031	3.562	3.618	2.827	2.852	3.48133		15	20	24	19	4	9	15.1667
	18	4.014	3.981	3.644	3.655	2.868	2.873	3.50583		19	16	32	19	6	9	16.8333
	18.5	4.021	4.036	3.55	3.61	2.872	2.869	3.493		23	20	28	22	6	11	18.3333
	19	4.04	4.092	3.594	3.636	2.847	2.87	3.51317		27	22	31	20	7	13	20
	19.5	4.002	4.032	3.529	3.525	2.85	2.873	3.4685		30	20	33	19	8	14	20.6667
	20	3.97	4.11	3.552	3.553	2.867	2.87	3.487		31	24	37	21	8	12	22.1667
	20.5	4.024	4.162	3.587	3.629	2.865	2.85	3.5195		36	26	45	20	10	13	25
	21	4.069	4.17	3.689	3.641	2.862	2.885	3.55267		38	23	44	23	13	14	25.8333
	21.5	4.018	4.161	3.701	3.723	2.836	2.901	3.55667		37	26	50	21	12	15	26.8333
	22	4.032	4.233	3.723	3.678	2.83	2.788	3.54733		40	40	54	22	13	14	30.5
	22.5	4.038	4.216	3.748	3.675	2.842	2.761	3.54667		40	27	62	21	15	17	30.3333
	23	4.127	4.218	3.654	3.725	2.747	2.764	3.53917		39	26	85	22	13	18	33.8333
	23.5	4.055	4.282	3.649	3.652	2.807	2.75	3.5325		41	27	79	23	18	21	34.8333
	24	4.103	4.305	3.207	3.183	2.863	2.763	3.404		46	26	45	22	19	23	30.1667
	24.5	4.082	4.344	3.209	3.208	2.756	2.741	3.39		52	29	39	30	20	28	33
	25	4.076	4.339	3.141	3.158	2.842	2.753	3.38483		46	33	36	24	33	29	33.5
	25.5	4.066	4.374	3.126	3.134	2.896	2.826	3.40367		49	36	36	22	32	31	34.3333
	26	4.105	4.455	3.198	3.17	2.874	2.765	3.42783		42	35	42	25	33	36	35.5
	26.5	4.151	4.494	3.17	3.196	2.899	2.818	3.45467		47	31	40	29	30	31	34.6667
	27	4.156	4.536	3.175	3.19	2.838	2.758	3.44217		46	32	48	37	31	40	39
	27.5	4.179	4.58	3.19	3.199	2.677	2.726	3.42517		43	32	47	35	29	33	36.5
	28	4.262	4.676	3.185	3.192	2.657	2.553	3.42083		46	35	44	38	29	31	37.1667
	28.5	4.252	4.763	3.155	3.247	2.179	2.157	3.29217		54	37	40	51	23	24	38.1667
	29	4.202	4.718	3.172	3.26	2.193	2.154	3.28317		51	39	52	44	22	20	38
	29.5	4.275	4.85	3.166	3.254	2.293	2.162	3.33333		45	42	50	38	25	18	36.3333
	30	4.248	4.847	3.148	3.219	2.287	2.204	3.3255		45	58	53	47	28	26	42.8333
	30.5	4.337	4.947	3.217	3.297	2.221	2.192	3.3685		47	60	50	44	25	29	42.5
	31	4.312	4.992	3.75	3.804	2.231	2.197	3.54767		45	70	65	47	23	29	46.5
	31.5	4.359	4.964	3.789	3.668	2.299	2.208	3.54783		47	62	67	49	30	28	47.1667
	32	4.421	5.073	3.777	3.718	2.246	2.219	3.57567		49	52	75	72	19	32	49.8333
	32.5	4.433	5.135	3.556	3.537	2.265	2.245	3.5285		70	51	69	77	27	34	54.6667
	33	4.424	5.199	3.7	3.522	2.35	2.28	3.57917		73	60	64	52	33	38	53.3333
	33.5	4.48	5.388	3.682	3.584	2.35	2.301	3.63083		63	64	70	50	33	44	54
	34	4.477	5.351	3.477	3.794	2.37	2.312	3.63017		56	66	73	52	37	46	55
	34.5	4.448	5.388	3.586	3.61	2.346	2.275	3.60883		56	62	75	47	34	42	52.6667
	35	4.447	5.426	3.641	3.712	2.37	2.287	3.64717		53	72	71	51	42	46	55.8333
	35.5	4.439	5.512	3.217	3.525	2.348	2.305	3.55767		63	70	48	54	42	46	53.8333
	36	4.412	5.583	3.172	3.507	2.756	2.589	3.66983		65	76	45	45	56	54	56.8333
	36.5	4.37	5.648	3.174	3.525	2.689	2.503	3.6515		55	77	46	46	66	57	57.8333
	37	4.389	5.89	3.187	3.529	2.631	2.546	3.69533		56	79	51	46	81	65	63
	37.5	4.505	5.877	3.18	3.593	2.661	2.622	3.73967		55	76	52	46	85	79	65.5
	38	4.558	6.049	3.133	3.524	2.665	2.556	3.7475		59	79	49	51	62	85	64.1667
	38.5	4.549	6.057	3.156	3.583	2.623	2.535	3.7505		62	85	54	52	64	68	64.1667
	39	4.542	6.202	3.068	3.472	2.635	2.532	3.74183		78	85	56	58	60	68	67.5
	39.5	4.666	6.405	3.158	3.649	2.641	2.55	3.84483		74	85	57	66	52	78	68.6667
	40	4.663	6.439	3.151	3.675	2.629	2.577	3.85567		71	85	56	65	48	67	65.3333
	40.5	4.628	6.488	3.134	3.687	2.623	2.589	3.85817		69	85	55	65	57	79	68.3333
	41	4.726	6.699	3.151	3.717	2.58	2.599	3.912		69	85	52	65	58	75	67.3333
	41.5	4.654	6.703	3.158	3.671	2.775	2.632	3.93217		72	85	56	71	67	85	72.6667
	42	4.714	6.726	3.132	3.741	2.61	2.601	3.92067		77	85	54	67	69	85	72.8333
	42.5	4.721	6.871	3.102	3.8	2.6	2.639	3.9555		84	85	48	82	54	85	73
	43	4.543	6.811	3.051	3.638	2.675	2.643	3.8935		85	85	52	79	58	79	73
	43.5	4.639	6.917	3.124	3.805	2.627	2.616	3.95467		79	85	54	85	59	81	73.8333
	44	4.641	7.071	3.178	3.857	2.625	2.631	4.0005		85	85	56	85	60	82	75.5
	44.5	4.799	7.419	3.212	3.89	2.666	2.62	4.101		85	85	58	85	61	75	74.8333
	45	4.78	7.472	3.235	3.91	2.626	2.643	4.111		85	85	59	85	54	85	75.5
	45.5	4.758	7.647	3.197	3.886	2.619	2.657	4.12733		85	85	58	85	61	85	76.5
	46	4.991	8.07	3.185	3.935	2.604	2.663	4.24133		85	85	51	85	51	85	73.6667
	46.5	4.982	7.998	3.158	4.003	2.6	2.66	4.2335		85	85	47	85	50	76	71.3333
	47	4.983	8.132	3.166	3.959	2.68	2.727	4.2745		85	85	52	85	68	83	76.3333
	47.5	4.858	8.111	3.173	4.105	2.618	2.678	4.25717		85	85	54	85	63	83	75.8333
	48	4.827	8.097	3.176	4.034	2.616	2.669	4.2365		85	85	54	85	59	80	74.6667
	48.5	4.879	8.385	3.152	4.126	2.667	2.727	4.32267		85	85	51	85	69	82	76.1667
	49	4.847	8.526	3.093	4.129	2.677	2.736	4.33467		85	85	50	85	70	85	76.6667
	49.5	4.988	8.544	3.217	4.163	2.64	2.732	4.38067		85	85	54	85	59	85	75.5
	50	4.719	8.365	3.014	4.189	2.624	2.752	4.27717		85	85	47	85	55	85	73.6667
	50.5	4.884	8.876	3.084	4.243	2.616	2.724	4.4045		85	85	48	85	60	85	74.6667
	51	4.958	9.165	3.18	4.458	2.673	2.778	4.53533		85	85	54	85	67	85	76.8333
	51.5	4.905	9.158	3.15	4.399	2.658	2.777	4.50783		85	85	53	85	55	85	74.6667
	52	4.896	9.127	3.201	4.48	2.66	2.746	4.51833		85	85	55	85	54	85	74.8333
	52.5	4.908	9.511	3.113	4.472	2.677	2.781	4.577		85	85	51	85	55	85	74.3333
	53	4.764	9.487	2.989	4.41	2.685	2.777	4.51867		85	85	57	85	60	85	76.1667
	53.5	4.814	9.644	3.123	4.482	2.636	2.739	4.573		85	85	60	85	59	85	76.5
	54	4.857	9.7	3.071	4.554	2.608	2.782	4.59533		85	85	75	85	59	85	79
	54.5	4.887	9.922	3.002	4.311	2.673	2.782	4.59617		85	85	72	85	56	85	78
	55	4.883	9.915	2.891	4.361	2.692	2.791	4.58883		85	85	72	85	61	85	78.8333
	55.5	4.852	9.951	2.858	4.603	2.659	2.767	4.615		85	85	67	85	63	85	78.3333
	56	4.914	10.25	2.923	4.646	2.683	2.8	4.70267		85	85	65	85	66	85	78.5
	56.5	4.894	10.433	2.969	4.685	2.707	2.81	4.74967		85	85	72	85	71	85	80.5
	57	4.835	10.455	2.928	4.514	2.68	2.798	4.70167		85	85	80	85	70	85	81.6667
	57.5	4.943	10.888	2.968	4.748	2.713	2.844	4.85067		85	85	74	85	71	85	80.8333
	58	4.913	10.95	2.892	4.674	2.702	2.841	4.82867		85	85	77	85	68	85	80.8333
	58.5	4.933	10.866	2.716	4.712	2.712	2.832	4.79517		85	85	71	85	65	85	79.3333
	59	4.992	11.138	2.978	4.85	2.669	2.835	4.91033		85	85	68	85	67	85	79.1667
	59.5	4.97	11.202	2.889	4.883	2.664	2.782	4.89833		85	85	67	85	68	85	79.1667
	60	5.013	11.347	2.854	4.872	2.744	2.818	4.94133		85	85	68	85	85	85	82.1667
	60.5	4.977	11.555	2.839	4.904	2.696	2.844	4.96917		85	85	65	85	85	85	81.6667
	61	4.942	11.414	2.851	4.996	2.743	2.863	4.96817		85	85	77	85	85	85	83.6667
	61.5	4.976	11.672	2.931	5.158	2.772	2.947	5.076		85	85	83	85	85	85	84.6667
	62	5.035	11.572	2.875	5.118	2.794	2.935	5.05483		85	85	85	85	85	85	85
	62.5	5.023	11.815	2.871	5.161	2.753	2.939	5.09367		85	85	85	85	85	85	85
	63	4.941	11.856	2.883	5.266	2.747	2.953	5.10767		85	85	85	85	85	85	85
	63.5	4.994	12.049	2.741	5.048	2.689	2.906	5.07117		85	85	84	85	85	85	84.8333
	64	5.148	12.825	2.747	5.218	2.763	2.926	5.27117		85	85	68	85	85	85	82.1667
	64.5	5.029	12.851	2.722	5.2	2.822	3.044	5.278		85	85	64	85	85	85	81.5
	65	5.126	12.853	2.689	5.165	2.813	2.993	5.27317		85	85	72	85	85	85	82.8333
	65.5	5.115	13.05	2.716	5.223	2.761	2.975	5.30667		85	85	65	85	85	85	81.6667
	66	5.226	13.329	2.562	5.218	2.724	2.977	5.33933		85	85	54	85	85	85	79.8333
	66.5	4.58	11.644	2.712	5.315	2.714	2.967	4.98867		85	85	60	85	85	85	80.8333
	67	4.569	11.839	2.789	5.346	2.752	2.999	5.049		85	85	72	85	85	85	82.8333
	67.5	4.755	11.963	2.811	5.398	2.759	3.038	5.12067		85	85	76	85	85	85	83.5
	68	4.548	11.811	2.924	5.508	2.944	3.267	5.167		85	85	85	85	85	85	85
	68.5	4.722	12.207	2.968	5.677	2.972	3.313	5.30983		85	85	85	85	85	85	85
	69	4.906	12.662	2.944	5.596	2.991	3.355	5.409		85	85	85	85	85	85	85
	69.5	5.334	14.14	2.938	5.634	3.03	3.36	5.73933		85	85	85	85	85	85	85
	70	5.428	13.827	2.737	5.532	3.016	3.397	5.65617		85	85	85	85	85	85	85
	70.5	5.333	13.846	2.821	5.592	3.059	3.456	5.6845		85	85	85	85	85	85	85
	71	5.441	14.204	2.981	5.646	3.037	3.453	5.79367		85	85	85	85	85	85	85
	71.5	5.425	14.305	2.854	5.802	3.055	3.477	5.81967		85	85	85	85	85	85	85
